# Supplementary material for: GPNMB marks a quiescent cell population in melanoma and promotes metastasis formation
Source: EMBO Rep. 2025 Jun 17;26(15):3804–30. doi: 10.1038/s44319-025-00501-w (PMC12332017; doi:10.1038/s44319-025-00501-w)
Supplement: Supplementary file 3 — Dataset EV1 [file 44319_2025_501_MOESM3_ESM.xlsx]

## Sheet: Legend
Dataset EV1. Marker genes of primary and metastatic MM13 QQ-PQ-QP-PP cell states. Marker genes identified using differential gene expression each cell population versus all others (negative binomial test, log2FC≧0.25, padj≦0.01)

## Sheet: EV1
gene	avg_log2FC	p_val	p_val_adj	Cell states
BGLAP	135764374	1.18E-57	1.67E-53	QQ
SOD3	125914674	1.59E-186	2.25E-182	QQ
FBXO32	122533773	0	0	QQ
CHRNA1	121960208	0	0	QQ
CRYAB	12071042	4.90E-252	6.94E-248	QQ
GPNMB	117287907	1.35E-304	1.91E-300	QQ
HMOX1	108259655	1.86E-61	2.63E-57	QQ
FTL	104505244	5.81E-287	8.22E-283	QQ
FST	102401482	8.67E-135	1.23E-130	QQ
SERPINI1	0.98037376	1.84E-273	2.61E-269	QQ
TIMP3	0.94742248	1.12E-241	1.58E-237	QQ
FTH1	0.94237038	1.39E-300	1.97E-296	QQ
RGS2	0.93959087	1.59E-160	2.25E-156	QQ
RRAD	0.92055988	1.40E-169	1.98E-165	QQ
PDLIM3	0.92033744	0	0	QQ
SQSTM1	0.89885302	0	0	QQ
RTN2	0.8923271	0	0	QQ
LUM	0.88699656	9.10E-212	1.29E-207	QQ
SERPINF1	0.88367051	0	0	QQ
CEBPB	0.88241196	0	0	QQ
ST3GAL5	0.86821865	1.26E-238	1.78E-234	QQ
MYL1	0.84903227	2.20E-48	3.11E-44	QQ
ANKRD10	0.83193334	7.30E-204	1.03E-199	QQ
CALM1	0.82686217	1.53E-104	2.17E-100	QQ
MALAT1	0.82573542	6.28E-69	8.89E-65	QQ
SELENOM	0.81179178	1.31E-264	1.86E-260	QQ
NINJ1	0.80147153	5.13E-265	7.26E-261	QQ
GXYLT2	0.797351	4.88E-180	6.91E-176	QQ
NNMT	0.78768304	7.33E-109	1.04E-104	QQ
TMEM205	0.78328105	0	0	QQ
C11orf96	0.78041103	5.57E-90	7.88E-86	QQ
CDKN1A	0.7704679	4.03E-177	5.70E-173	QQ
HIST1H2AC	0.77032783	4.32E-121	6.12E-117	QQ
KLHL41	0.74436578	8.35E-244	1.18E-239	QQ
CHMP1B	0.74411091	2.72E-266	3.85E-262	QQ
MGP	0.73862294	9.84E-130	1.39E-125	QQ
ATP6V1G1	0.73817203	0	0	QQ
YPEL3	0.72670973	5.14E-304	7.27E-300	QQ
IGFBP5	0.72182391	3.04E-159	4.31E-155	QQ
TGFB1	0.70138493	1.53E-105	2.17E-101	QQ
PDXK	0.70059828	2.19E-183	3.10E-179	QQ
SOX4	0.69911971	3.18E-110	4.49E-106	QQ
GAS5	0.6927737	0	0	QQ
GOLIM4	0.69028446	6.57E-68	9.29E-64	QQ
PNRC1	0.67835825	5.11E-295	7.23E-291	QQ
PBXIP1	0.67730301	5.62E-240	7.95E-236	QQ
ISCU	0.67631646	0	0	QQ
EIF4A2	0.66715085	0	0	QQ
YBX3	0.6669659	0	0	QQ
PLCG2	0.66641202	9.53E-201	1.35E-196	QQ
FN1	0.662304	4.39E-71	6.22E-67	QQ
RANBP2	0.66160118	1.80E-113	2.54E-109	QQ
ASAH1	0.65492438	1.55E-205	2.20E-201	QQ
CEBPD	0.64658699	7.52E-139	1.06E-134	QQ
KLF9	0.64630681	1.20E-183	1.70E-179	QQ
ZNF331	0.64615742	7.45E-48	1.05E-43	QQ
QPRT	0.64244951	9.36E-191	1.32E-186	QQ
ID3	0.62605841	1.02E-82	1.44E-78	QQ
NR4A2	0.62280308	1.12E-80	1.58E-76	QQ
ARL6IP5	0.62160157	0	0	QQ
EPB41L4A-A	0.61245305	0	0	QQ
JUND	0.61105223	1.69E-303	2.40E-299	QQ
PSAP	0.60917951	5.45E-247	7.71E-243	QQ
P4HA2	0.60769164	3.31E-110	4.69E-106	QQ
GABARAP	0.60754199	0	0	QQ
CYSTM1	0.60665239	2.11E-178	2.99E-174	QQ
MAP1LC3A	0.59650067	1.95E-170	2.76E-166	QQ
COMT	0.59613661	0	0	QQ
CTSD	0.59600675	2.00E-184	2.83E-180	QQ
MAP1LC3B	0.59394749	1.61E-193	2.28E-189	QQ
ITGA7	0.59343313	1.04E-147	1.46E-143	QQ
NME3	0.59301129	5.75E-277	8.13E-273	QQ
ZFAND5	0.58760138	5.19E-195	7.34E-191	QQ
TRAPPC6A	0.58702102	3.10E-174	4.38E-170	QQ
GSN	0.58444028	8.43E-304	1.19E-299	QQ
CTSH	0.5835127	7.75E-118	1.10E-113	QQ
GLRX	0.58270307	0	0	QQ
S100A1	0.5803543	8.94E-72	1.27E-67	QQ
MMP2	0.57999497	7.65E-151	1.08E-146	QQ
SMIM3	0.57542061	3.32E-178	4.70E-174	QQ
MMP11	0.57432346	1.29E-49	1.82E-45	QQ
TIMP1	0.57235843	1.79E-81	2.54E-77	QQ
YPEL5	0.56557833	1.27E-191	1.80E-187	QQ
CYB5R1	0.56235208	4.76E-163	6.73E-159	QQ
ISG15	0.55875955	2.91E-60	4.11E-56	QQ
GMPR	0.55788501	7.79E-139	1.10E-134	QQ
GAS1	0.55784349	1.08E-149	1.53E-145	QQ
CDKN1C	0.55715022	4.15E-122	5.87E-118	QQ
ANTXR1	0.55511946	9.46E-85	1.34E-80	QQ
PRDX2	0.55072023	1.20E-53	1.69E-49	QQ
PHLDA3	0.55034682	3.57E-216	5.04E-212	QQ
MARCKSL1	0.54626207	2.79E-140	3.95E-136	QQ
SPARC	0.54494659	1.88E-184	2.66E-180	QQ
NUDT14	0.5427059	6.04E-136	8.55E-132	QQ
RAB27B	0.53234336	1.71E-149	2.41E-145	QQ
PMAIP1	0.53035431	8.04E-49	1.14E-44	QQ
CTHRC1	0.52955669	1.01E-304	1.42E-300	QQ
PGM2L1	0.5279359	5.25E-92	7.43E-88	QQ
DUSP4	0.52760538	9.36E-120	1.32E-115	QQ
TSC22D3	0.52741287	2.40E-169	3.40E-165	QQ
ZMAT3	0.5259735	1.36E-172	1.92E-168	QQ
FCGRT	0.52269579	2.59E-105	3.66E-101	QQ
SLC26A2	0.51815485	4.75E-120	6.72E-116	QQ
GYPC	0.51813751	1.18E-183	1.68E-179	QQ
PCMTD1	0.51410702	1.00E-132	1.42E-128	QQ
ITGA10	0.51172005	9.24E-126	1.31E-121	QQ
SNHG32	0.50825846	2.13E-164	3.02E-160	QQ
KLHL24	0.5068998	5.60E-153	7.93E-149	QQ
NAMPT	0.50573856	1.52E-108	2.16E-104	QQ
SNRPN	0.50318435	3.47E-169	4.92E-165	QQ
SAT1	0.50161753	3.74E-114	5.29E-110	QQ
KIF13B	0.499588	4.84E-120	6.85E-116	QQ
ATP6V0E1	0.49956032	0	0	QQ
ARID5B	0.49884593	8.30E-138	1.17E-133	QQ
TWIST1	0.49883016	9.72E-52	1.38E-47	QQ
CHCHD10	0.49650899	1.22E-202	1.72E-198	QQ
PURB	0.49507501	1.66E-97	2.36E-93	QQ
SOX9	0.49447268	9.22E-53	1.30E-48	QQ
CPEB4	0.49347018	1.30E-75	1.84E-71	QQ
CPEB2	0.49316281	4.65E-113	6.58E-109	QQ
CCPG1	0.49160396	1.35E-111	1.90E-107	QQ
HOPX	0.48902484	1.89E-89	2.67E-85	QQ
STAC3	0.48844378	3.14E-22	4.44E-18	QQ
GABARAPL1	0.48823469	1.40E-144	1.98E-140	QQ
RAMP1	0.48517814	1.53E-45	2.17E-41	QQ
SLC27A1	0.48487168	2.28E-151	3.22E-147	QQ
COL11A1	0.48462603	4.69E-63	6.64E-59	QQ
SAT2	0.48224531	3.58E-204	5.07E-200	QQ
PLEKHO1	0.48220548	1.56E-170	2.21E-166	QQ
CDKN2B	0.48201169	4.04E-84	5.72E-80	QQ
GNPDA1	0.48189672	1.54E-125	2.17E-121	QQ
JMY	0.47956969	9.43E-91	1.33E-86	QQ
NPC2	0.47847042	1.89E-116	2.67E-112	QQ
DPP7	0.47778542	6.17E-174	8.74E-170	QQ
CREBRF	0.47760249	3.93E-106	5.56E-102	QQ
POPDC3	0.4774132	1.13E-135	1.60E-131	QQ
TIPARP	0.4747854	3.76E-89	5.31E-85	QQ
TMEM219	0.47279351	1.97E-242	2.79E-238	QQ
IGBP1	0.47245857	5.66E-226	8.01E-222	QQ
NUPR1	0.471605	4.07E-90	5.76E-86	QQ
FABP3	0.4699187	7.55E-127	1.07E-122	QQ
CLU	0.46735999	4.96E-85	7.02E-81	QQ
SLC1A3	0.46639863	2.40E-116	3.39E-112	QQ
NEU1	0.466244	1.00E-157	1.42E-153	QQ
DKK3	0.46497652	9.46E-94	1.34E-89	QQ
FAM162A	0.46471172	3.73E-273	5.28E-269	QQ
CAP2	0.46318581	1.78E-84	2.52E-80	QQ
TGIF1	0.46219619	1.10E-122	1.55E-118	QQ
TP53I3	0.46169019	1.84E-116	2.60E-112	QQ
DUSP23	0.46070121	1.30E-138	1.84E-134	QQ
MEF2C	0.46041898	7.27E-56	1.03E-51	QQ
ETFRF1	0.45982633	7.00E-148	9.90E-144	QQ
BRI3	0.45822753	6.23E-230	8.81E-226	QQ
LRRN4CL	0.45655723	8.00E-79	1.13E-74	QQ
VGLL4	0.45651518	2.23E-122	3.16E-118	QQ
JUNB	0.45314855	1.43E-64	2.02E-60	QQ
ITM2B	0.45217921	1.80E-238	2.55E-234	QQ
OLFML2A	0.44751026	8.88E-85	1.26E-80	QQ
LAPTM4A	0.44486898	1.29E-140	1.82E-136	QQ
CST3	0.44484015	2.83E-223	4.01E-219	QQ
GRN	0.44421419	2.19E-115	3.10E-111	QQ
PLAAT3	0.4431157	2.02E-134	2.86E-130	QQ
MXD4	0.44139854	3.22E-147	4.56E-143	QQ
CTSF	0.43977402	4.57E-86	6.47E-82	QQ
DUSP10	0.43943531	1.19E-83	1.68E-79	QQ
IFI27	0.43884807	2.60E-23	3.67E-19	QQ
SPINK2	0.43857036	9.10E-92	1.29E-87	QQ
SLC25A4	0.43700496	1.61E-106	2.28E-102	QQ
KDM5B	0.43573501	1.69E-94	2.39E-90	QQ
MRAS	0.43438545	1.07E-86	1.52E-82	QQ
ARMCX3	0.43205181	1.78E-150	2.52E-146	QQ
PGF	0.43168857	7.67E-61	1.09E-56	QQ
TSC22D1	0.43145623	3.39E-105	4.80E-101	QQ
CXXC5	0.4304707	7.83E-87	1.11E-82	QQ
SPON2	0.42964361	5.88E-117	8.33E-113	QQ
BTG1	0.42862036	4.93E-142	6.97E-138	QQ
PHLDB2	0.42705352	2.31E-24	3.26E-20	QQ
SCN1B	0.42475135	6.77E-105	9.58E-101	QQ
MFSD12	0.42379107	8.49E-193	1.20E-188	QQ
MAGED2	0.42227565	7.50E-102	1.06E-97	QQ
PLAAT4	0.42081139	8.98E-95	1.27E-90	QQ
MPG	0.42013678	1.03E-232	1.46E-228	QQ
RRM2B	0.4192628	8.57E-74	1.21E-69	QQ
IER5L	0.41867157	1.29E-53	1.83E-49	QQ
TERF2IP	0.41853648	8.71E-158	1.23E-153	QQ
LRP1	0.41768373	3.71E-92	5.25E-88	QQ
GPX4	0.41712053	8.08E-141	1.14E-136	QQ
KLF4	0.41674792	3.46E-82	4.89E-78	QQ
IFI6	0.41646365	3.99E-17	5.64E-13	QQ
CMTM8	0.41488987	7.07E-103	1.00E-98	QQ
EIF4EBP3	0.41470921	9.61E-93	1.36E-88	QQ
ALKBH7	0.41372985	1.86E-185	2.63E-181	QQ
SBDS	0.41329411	6.62E-179	9.36E-175	QQ
ARMCX1	0.41303732	1.19E-122	1.68E-118	QQ
SCG2	0.41288975	9.05E-28	1.28E-23	QQ
HSD17B14	0.41253205	4.78E-113	6.76E-109	QQ
TMEM59	0.41224201	2.72E-194	3.85E-190	QQ
SKIL	0.41218098	1.67E-37	2.36E-33	QQ
TIMP2	0.41180903	1.29E-161	1.83E-157	QQ
NEAT1	0.40914671	3.24E-38	4.59E-34	QQ
CREM	0.40694937	1.22E-64	1.72E-60	QQ
HTRA1	0.40636933	1.16E-126	1.64E-122	QQ
PLD3	0.40512627	8.24E-131	1.17E-126	QQ
SIX1	0.40404662	1.26E-87	1.78E-83	QQ
GEM	0.40118479	2.55E-55	3.61E-51	QQ
CTSK	0.40092818	1.31E-24	1.85E-20	QQ
BEX2	0.4006644	1.23E-105	1.75E-101	QQ
RASSF4	0.40028122	1.63E-53	2.31E-49	QQ
RETREG1	0.39852653	5.00E-75	7.07E-71	QQ
CHD2	0.39791614	1.52E-72	2.15E-68	QQ
DMPK	0.39784025	4.37E-68	6.19E-64	QQ
TFPT	0.39766376	8.57E-149	1.21E-144	QQ
BHLHE40	0.39695523	1.60E-43	2.27E-39	QQ
ARRDC3	0.39672962	7.12E-54	1.01E-49	QQ
C18orf32	0.39652643	4.19E-117	5.93E-113	QQ
RASSF8	0.39646157	4.08E-43	5.77E-39	QQ
SARAF	0.39464365	4.35E-171	6.15E-167	QQ
GBF1	0.39447441	6.66E-50	9.43E-46	QQ
NRN1	0.39258313	2.66E-125	3.76E-121	QQ
GADD45B	0.39220471	1.96E-11	2.77E-07	QQ
CAMLG	0.39158964	1.86E-186	2.64E-182	QQ
IDS	0.38814212	1.19E-98	1.69E-94	QQ
TOB1	0.38671957	3.90E-72	5.52E-68	QQ
GUK1	0.3866655	2.04E-229	2.89E-225	QQ
MEGF9	0.38598693	8.49E-48	1.20E-43	QQ
IDI1	0.38592178	8.19E-30	1.16E-25	QQ
CIRBP	0.38461449	1.45E-214	2.05E-210	QQ
BEX1	0.38389358	9.89E-23	1.40E-18	QQ
SNHG29	0.38381946	6.10E-302	8.63E-298	QQ
SH3BGRL	0.38275909	1.63E-148	2.30E-144	QQ
LRMDA	0.38189734	6.64E-79	9.39E-75	QQ
ATP10D	0.38111631	8.33E-68	1.18E-63	QQ
GPM6B	0.38021364	5.26E-49	7.45E-45	QQ
HSPB2	0.38017482	2.11E-86	2.99E-82	QQ
C1orf122	0.37940103	7.63E-103	1.08E-98	QQ
BORCS7	0.37877636	8.25E-106	1.17E-101	QQ
MPV17	0.37874744	1.44E-98	2.04E-94	QQ
DAB2	0.3783804	1.83E-62	2.59E-58	QQ
MAP1A	0.37838027	1.06E-60	1.50E-56	QQ
RABAC1	0.37757318	3.89E-174	5.51E-170	QQ
RHOQ	0.37715561	1.97E-74	2.79E-70	QQ
UBE2H	0.37607639	7.88E-68	1.11E-63	QQ
ZBTB20	0.37600429	1.17E-58	1.65E-54	QQ
ABHD14B	0.37566447	1.74E-127	2.46E-123	QQ
UGCG	0.37564747	2.78E-66	3.94E-62	QQ
NFKBIZ	0.37406153	3.59E-63	5.08E-59	QQ
SLC25A6	0.37344323	0	0	QQ
NEXN	0.37201298	1.33E-54	1.88E-50	QQ
GABARAPL2	0.36959392	9.82E-169	1.39E-164	QQ
VEGFA	0.36932074	1.90E-64	2.69E-60	QQ
FXR1	0.36835881	7.46E-129	1.05E-124	QQ
HIGD2A	0.36774836	2.62E-207	3.71E-203	QQ
PHYH	0.36770844	2.52E-80	3.57E-76	QQ
CHCHD6	0.36766818	1.30E-79	1.84E-75	QQ
PLK2	0.36747699	6.14E-73	8.68E-69	QQ
TPT1	0.36729082	0	0	QQ
FOXD3-AS1	0.36684204	7.33E-80	1.04E-75	QQ
DAAM2	0.36615765	6.90E-73	9.77E-69	QQ
RPS4Y1	0.36532086	0	0	QQ
DUSP13	0.36530298	2.65E-68	3.75E-64	QQ
ABHD2	0.36448525	5.02E-43	7.10E-39	QQ
STN1	0.36400941	4.54E-105	6.42E-101	QQ
MXI1	0.36292926	1.48E-88	2.09E-84	QQ
HBP1	0.36292463	2.26E-83	3.20E-79	QQ
ECH1	0.35993356	3.56E-79	5.03E-75	QQ
ELL2	0.35922293	1.29E-53	1.82E-49	QQ
DAAM1	0.35884468	1.13E-48	1.59E-44	QQ
SLC6A8	0.35869862	5.84E-63	8.26E-59	QQ
POLD4	0.35678027	1.75E-96	2.48E-92	QQ
DYRK3	0.35459554	6.40E-38	9.05E-34	QQ
FUCA1	0.35431532	2.07E-114	2.93E-110	QQ
GCC2	0.3541861	1.81E-66	2.56E-62	QQ
CD63	0.35273221	0	0	QQ
SYNGR1	0.35272286	5.52E-64	7.81E-60	QQ
SCAND1	0.35129324	1.53E-122	2.17E-118	QQ
TRIP6	0.35123016	6.14E-83	8.68E-79	QQ
FDXR	0.35025204	1.11E-34	1.58E-30	QQ
CCDC85B	0.34992646	1.90E-118	2.69E-114	QQ
PJA2	0.34953767	4.84E-70	6.85E-66	QQ
DUBR	0.34949507	1.58E-66	2.24E-62	QQ
CCNL1	0.34920461	2.59E-58	3.67E-54	QQ
ATP6V1F	0.34890155	8.61E-120	1.22E-115	QQ
TCF12	0.34855772	2.46E-46	3.48E-42	QQ
MEGF10	0.34855702	1.25E-43	1.77E-39	QQ
BBX	0.34847084	3.39E-118	4.80E-114	QQ
MRPL34	0.34834932	9.95E-147	1.41E-142	QQ
SLC29A1	0.34767164	7.34E-19	1.04E-14	QQ
AVPI1	0.34692123	6.79E-74	9.61E-70	QQ
LEPROT	0.34606484	5.87E-83	8.31E-79	QQ
RPL3	0.3458361	0	0	QQ
PRRX1	0.34541196	1.86E-59	2.63E-55	QQ
SRP14	0.34540217	0	0	QQ
LINC02397	0.34451796	7.20E-98	1.02E-93	QQ
CHMP2A	0.34372927	3.45E-187	4.89E-183	QQ
FAM174A	0.34334059	1.31E-70	1.85E-66	QQ
HSPA1A	0.34332108	2.00E-08	0.00028353	QQ
CELF2	0.3431383	9.25E-59	1.31E-54	QQ
FGF1	0.34243199	3.57E-67	5.05E-63	QQ
CSRP3	0.34084799	2.60E-43	3.68E-39	QQ
IFITM3	0.33915202	2.70E-174	3.82E-170	QQ
LGALS3	0.33908386	1.61E-216	2.28E-212	QQ
CMBL	0.33737392	5.47E-70	7.73E-66	QQ
DNASE2	0.33726522	4.94E-65	6.99E-61	QQ
PCDH9	0.33641978	1.90E-35	2.69E-31	QQ
ZNF622	0.33628205	1.80E-66	2.54E-62	QQ
GTF2B	0.33559873	1.26E-71	1.79E-67	QQ
SNHG14	0.3355642	2.42E-48	3.43E-44	QQ
C2	0.33500812	6.26E-70	8.85E-66	QQ
YIPF6	0.33467241	8.94E-71	1.26E-66	QQ
C9orf16	0.3346169	5.14E-131	7.27E-127	QQ
NDUFB5	0.33422341	5.46E-140	7.73E-136	QQ
FAM210B	0.33400912	8.00E-79	1.13E-74	QQ
TMEM47	0.33386739	5.19E-48	7.34E-44	QQ
TCEAL4	0.33312518	9.34E-167	1.32E-162	QQ
VAMP2	0.33294056	6.03E-93	8.53E-89	QQ
RNASEK	0.33264981	1.72E-171	2.44E-167	QQ
C11orf1	0.33130004	1.88E-55	2.66E-51	QQ
SCX	0.33104825	6.42E-61	9.08E-57	QQ
RHOD	0.33087692	3.79E-64	5.36E-60	QQ
C15orf48	0.3304741	6.53E-24	9.24E-20	QQ
CDH15	0.33005929	1.52E-49	2.16E-45	QQ
LAMB2	0.32975452	1.10E-48	1.56E-44	QQ
PCDH7	0.32971743	1.07E-40	1.51E-36	QQ
PYCARD	0.3295821	1.65E-109	2.33E-105	QQ
TMEM150A	0.32955422	1.48E-78	2.09E-74	QQ
CIR1	0.32937806	7.57E-88	1.07E-83	QQ
EAPP	0.32924958	3.13E-114	4.43E-110	QQ
CTSA	0.32918705	7.64E-73	1.08E-68	QQ
COX7A2L	0.32866449	1.12E-193	1.58E-189	QQ
SLC2A3	0.32772386	3.33E-35	4.71E-31	QQ
SNED1	0.32728569	8.48E-46	1.20E-41	QQ
LAMTOR4	0.32724152	8.15E-172	1.15E-167	QQ
MAFF	0.32684095	3.07E-47	4.35E-43	QQ
SVIL	0.3262105	2.08E-49	2.95E-45	QQ
MGST1	0.32598443	8.75E-38	1.24E-33	QQ
TOMM20	0.32489514	3.12E-246	4.42E-242	QQ
CHPF	0.32472297	8.85E-64	1.25E-59	QQ
BNIP3L	0.32271293	1.10E-93	1.55E-89	QQ
AC069360.1	0.32250576	4.23E-50	5.98E-46	QQ
PLCE1	0.32241597	6.06E-30	8.58E-26	QQ
SLC66A1L	0.32221492	5.48E-59	7.75E-55	QQ
PLEKHA1	0.32200263	7.71E-56	1.09E-51	QQ
PIGP	0.32170761	1.04E-65	1.47E-61	QQ
CCND3	0.32128492	1.59E-68	2.24E-64	QQ
EID1	0.32115288	2.98E-272	4.21E-268	QQ
RAB9A	0.32090262	1.02E-69	1.45E-65	QQ
FAM49B	0.32057255	1.67E-46	2.36E-42	QQ
NBDY	0.32035794	1.61E-145	2.28E-141	QQ
CALCOCO1	0.32031048	8.95E-55	1.27E-50	QQ
SLC38A6	0.32019585	5.41E-79	7.65E-75	QQ
CFH	0.32018171	4.94E-59	6.99E-55	QQ
AFF4	0.32016273	1.14E-54	1.61E-50	QQ
GZF1	0.31976009	1.69E-26	2.39E-22	QQ
CITED2	0.31943621	4.44E-54	6.28E-50	QQ
KIFAP3	0.31942736	6.26E-59	8.86E-55	QQ
WDR45	0.31910448	1.98E-74	2.80E-70	QQ
C4orf3	0.31787154	2.39E-96	3.38E-92	QQ
PON2	0.31737373	1.57E-78	2.22E-74	QQ
P4HTM	0.3171964	4.35E-59	6.15E-55	QQ
AC100810.1	0.31718554	2.95E-71	4.18E-67	QQ
MFGE8	0.3170971	3.93E-23	5.56E-19	QQ
ZFP36L2	0.31674906	1.16E-54	1.64E-50	QQ
UBC	0.31663012	4.68E-124	6.62E-120	QQ
ANXA4	0.3163457	3.47E-84	4.91E-80	QQ
TMEM108	0.31608937	2.34E-55	3.31E-51	QQ
TM2D1	0.31589833	1.08E-68	1.53E-64	QQ
NAT14	0.31531859	1.53E-83	2.17E-79	QQ
AKAP13	0.31484983	1.26E-46	1.78E-42	QQ
JARID2	0.31445545	6.31E-37	8.93E-33	QQ
WBP2	0.3143636	6.48E-72	9.16E-68	QQ
PGPEP1	0.31434207	2.64E-66	3.73E-62	QQ
PLA2G4C	0.31344932	1.95E-75	2.76E-71	QQ
CPQ	0.31316098	4.74E-46	6.71E-42	QQ
ENO3	0.31305907	7.51E-08	0.00106288	QQ
DNAJB9	0.31260355	1.34E-36	1.90E-32	QQ
DNAJB4	0.31255815	1.01E-16	1.43E-12	QQ
ABHD14A	0.31164938	6.09E-91	8.62E-87	QQ
LYST	0.31141871	6.81E-47	9.63E-43	QQ
TMSB4X	0.31095458	1.57E-49	2.22E-45	QQ
BEX4	0.3106765	4.62E-111	6.54E-107	QQ
ANKRD28	0.30971611	4.84E-52	6.85E-48	QQ
EIF3E	0.30952648	7.67E-246	1.09E-241	QQ
FNDC3A	0.30925144	3.02E-42	4.27E-38	QQ
TNFSF4	0.30924277	3.78E-74	5.35E-70	QQ
BCL2L11	0.30905181	7.64E-29	1.08E-24	QQ
ZNF106	0.3085605	5.92E-13	8.37E-09	QQ
ZNF524	0.30818216	2.49E-45	3.52E-41	QQ
SNHG8	0.30800153	1.40E-80	1.98E-76	QQ
FHIT	0.30743735	4.99E-49	7.06E-45	QQ
MAD1L1	0.30700657	2.90E-60	4.10E-56	QQ
IDI2-AS1	0.30696218	1.87E-103	2.64E-99	QQ
GBP2	0.30670404	3.71E-43	5.24E-39	QQ
ATP6V0B	0.30662051	6.65E-62	9.41E-58	QQ
CRBN	0.30577681	8.23E-74	1.16E-69	QQ
SSC5D	0.30456217	3.01E-51	4.25E-47	QQ
KLC1	0.3044525	3.26E-69	4.62E-65	QQ
TTC3	0.30419292	9.25E-51	1.31E-46	QQ
LAMTOR5	0.30398873	9.63E-224	1.36E-219	QQ
SRPX2	0.30336218	4.32E-30	6.12E-26	QQ
NOP53	0.30335567	2.61E-163	3.69E-159	QQ
AC090204.1	0.30329629	2.10E-51	2.98E-47	QQ
CHGB	0.30279718	3.82E-38	5.41E-34	QQ
BLOC1S2	0.30228025	2.88E-69	4.07E-65	QQ
GNG7	0.30181535	1.48E-75	2.10E-71	QQ
NFKBIA	0.30145671	7.71E-55	1.09E-50	QQ
SCO2	0.3005824	2.82E-56	3.99E-52	QQ
NR4A3	0.30016359	1.02E-46	1.45E-42	QQ
NSMCE3	0.29983193	1.61E-62	2.28E-58	QQ
TMEM134	0.29969417	1.41E-76	1.99E-72	QQ
LGALS3BP	0.29914454	1.42E-72	2.00E-68	QQ
SCN5A	0.29909847	9.64E-30	1.36E-25	QQ
GSTK1	0.29883814	6.52E-73	9.22E-69	QQ
POLR3GL	0.29701784	1.30E-62	1.83E-58	QQ
CPE	0.29696489	1.62E-42	2.29E-38	QQ
SLC35F5	0.2967505	2.77E-30	3.92E-26	QQ
TFAP2A	0.29674465	7.73E-54	1.09E-49	QQ
NFE2L2	0.29589697	1.83E-56	2.59E-52	QQ
RNASET2	0.29496323	1.03E-58	1.45E-54	QQ
PEBP1	0.29491842	7.93E-161	1.12E-156	QQ
DBP	0.29366361	1.89E-71	2.68E-67	QQ
OCEL1	0.29251775	9.40E-60	1.33E-55	QQ
SUPT4H1	0.29239561	1.99E-113	2.81E-109	QQ
MPHOSPH8	0.2921917	9.65E-73	1.36E-68	QQ
TAGLN	0.29177819	6.00E-08	0.00084928	QQ
VPS28	0.29164995	2.07E-151	2.92E-147	QQ
JSRP1	0.2905097	1.41E-18	1.99E-14	QQ
AOPEP	0.29041876	4.78E-22	6.76E-18	QQ
RAB13	0.29010585	6.77E-90	9.58E-86	QQ
SLC22A18	0.28997883	6.86E-50	9.70E-46	QQ
HOOK2	0.28976253	6.58E-49	9.31E-45	QQ
NACA	0.28924644	0	0	QQ
PEG10	0.28841574	7.96E-39	1.13E-34	QQ
H19	0.28818058	8.62E-24	1.22E-19	QQ
SGCA	0.28775499	1.65E-21	2.33E-17	QQ
GLI4	0.28701215	8.58E-51	1.21E-46	QQ
FBXL15	0.28661926	4.04E-59	5.72E-55	QQ
JMJD1C	0.28633652	1.35E-33	1.92E-29	QQ
SYF2	0.28612253	1.82E-85	2.58E-81	QQ
PROS1	0.28573413	1.91E-36	2.71E-32	QQ
N4BP2L2	0.28543779	1.47E-56	2.07E-52	QQ
CHMP5	0.28535306	3.85E-89	5.44E-85	QQ
PFN2	0.28527429	5.49E-74	7.77E-70	QQ
ATP6V1E1	0.28524395	5.47E-54	7.74E-50	QQ
GLUL	0.28504686	1.05E-76	1.49E-72	QQ
OSR2	0.28441656	5.66E-21	8.01E-17	QQ
CD46	0.28436782	8.07E-56	1.14E-51	QQ
LDLRAD3	0.2840743	7.26E-28	1.03E-23	QQ
AHR	0.28253252	5.49E-23	7.77E-19	QQ
ORAI3	0.2820064	7.21E-55	1.02E-50	QQ
SPRY1	0.28142305	7.27E-26	1.03E-21	QQ
TSPAN5	0.28129619	4.92E-47	6.97E-43	QQ
RPS4X	0.28113606	0	0	QQ
TPP1	0.28078126	3.86E-38	5.46E-34	QQ
NEB	0.28058637	1.07E-35	1.52E-31	QQ
SCRN2	0.28055779	3.57E-51	5.05E-47	QQ
MSRB2	0.2804717	7.09E-60	1.00E-55	QQ
CADPS	0.28036233	6.49E-45	9.18E-41	QQ
TMEM163	0.28025126	1.06E-48	1.50E-44	QQ
AZIN2	0.27995188	6.94E-42	9.82E-38	QQ
PKIG	0.27968445	1.31E-38	1.86E-34	QQ
DYRK1B	0.27967104	7.03E-59	9.95E-55	QQ
SLC25A23	0.27870525	3.94E-57	5.57E-53	QQ
TMED4	0.27795536	6.92E-58	9.79E-54	QQ
UBE2B	0.27781769	2.65E-100	3.76E-96	QQ
TMEM147	0.27745348	1.29E-93	1.82E-89	QQ
RHBDF1	0.27738208	1.10E-38	1.55E-34	QQ
COL18A1	0.27725554	4.75E-30	6.72E-26	QQ
FAM177A1	0.27721096	2.33E-45	3.29E-41	QQ
MAFG	0.27668863	1.52E-27	2.16E-23	QQ
ZNF32	0.27656979	2.03E-49	2.87E-45	QQ
DUSP14	0.2757221	2.41E-36	3.41E-32	QQ
TSPAN6	0.27492886	6.97E-38	9.86E-34	QQ
AP1S2	0.27480439	1.40E-65	1.99E-61	QQ
CHMP2B	0.27400094	2.13E-57	3.01E-53	QQ
CERT1	0.27313812	1.79E-31	2.53E-27	QQ
SURF1	0.27284027	1.36E-66	1.93E-62	QQ
FAM20C	0.27255986	1.22E-36	1.73E-32	QQ
MDM2	0.27232312	3.09E-16	4.38E-12	QQ
ABCA1	0.27139372	1.49E-79	2.10E-75	QQ
TP53TG1	0.27075483	9.61E-40	1.36E-35	QQ
TNFRSF10B	0.27060561	3.49E-39	4.94E-35	QQ
SMPDL3A	0.27057532	2.41E-36	3.41E-32	QQ
CEMIP	0.27042739	3.44E-22	4.86E-18	QQ
METRN	0.27038822	2.90E-21	4.10E-17	QQ
B2M	0.26966089	1.64E-176	2.33E-172	QQ
HAGH	0.26940211	3.70E-33	5.23E-29	QQ
RNF7	0.26872226	1.12E-125	1.59E-121	QQ
EIF3G	0.26867448	2.66E-163	3.77E-159	QQ
TEX264	0.26796668	9.54E-70	1.35E-65	QQ
TMEM106B	0.26786213	2.36E-55	3.34E-51	QQ
RAB29	0.26771026	1.11E-30	1.56E-26	QQ
VPS41	0.26767571	8.24E-34	1.17E-29	QQ
IFT43	0.26710088	1.05E-50	1.48E-46	QQ
SDSL	0.26683862	7.22E-26	1.02E-21	QQ
DDX3X	0.26666565	4.02E-40	5.69E-36	QQ
CD27-AS1	0.26663961	2.45E-48	3.47E-44	QQ
PHPT1	0.26655486	5.12E-63	7.24E-59	QQ
ECHDC2	0.2664724	5.19E-44	7.35E-40	QQ
RPAIN	0.26647012	4.96E-77	7.01E-73	QQ
ATRAID	0.26637071	6.72E-89	9.50E-85	QQ
SIL1	0.26614052	2.24E-45	3.18E-41	QQ
TPGS1	0.26612183	1.82E-72	2.58E-68	QQ
C5orf38	0.26606351	1.01E-57	1.42E-53	QQ
XBP1	0.26601976	4.78E-15	6.76E-11	QQ
CCDC106	0.26595855	2.22E-45	3.14E-41	QQ
TXLNB	0.26564199	8.12E-56	1.15E-51	QQ
WLS	0.26557073	7.96E-43	1.13E-38	QQ
NCS1	0.26530811	2.43E-45	3.44E-41	QQ
ANGPTL2	0.26504092	1.89E-15	2.67E-11	QQ
CRTAP	0.2644151	6.60E-69	9.34E-65	QQ
KDELR1	0.26409346	2.69E-105	3.81E-101	QQ
GRINA	0.26400509	1.45E-63	2.05E-59	QQ
PLTP	0.26389255	9.86E-31	1.39E-26	QQ
MLF1	0.2638004	6.61E-37	9.35E-33	QQ
MYLK	0.26368817	1.08E-17	1.52E-13	QQ
ISG20	0.2636806	6.63E-14	9.39E-10	QQ
CCDC107	0.26360975	4.28E-53	6.05E-49	QQ
SSBP2	0.26355106	3.46E-49	4.90E-45	QQ
NFIL3	0.26346864	2.11E-20	2.98E-16	QQ
RILP	0.26341169	1.24E-42	1.75E-38	QQ
COX4I1	0.26331175	9.31E-183	1.32E-178	QQ
MOSPD1	0.26330006	1.27E-25	1.79E-21	QQ
STAT3	0.26284915	1.01E-18	1.43E-14	QQ
MT-ND1	0.26229428	3.39E-35	4.79E-31	QQ
UBL3	0.26222921	3.43E-18	4.85E-14	QQ
NMB	0.26214168	1.82E-33	2.58E-29	QQ
DDX3Y	0.26192029	2.12E-31	3.00E-27	QQ
DNAJC4	0.26174644	1.82E-56	2.57E-52	QQ
CRELD1	0.2615224	1.15E-46	1.63E-42	QQ
DDR1	0.26141525	1.07E-36	1.52E-32	QQ
TSPAN10	0.26132536	5.29E-31	7.48E-27	QQ
APRT	0.26124125	1.01E-104	1.43E-100	QQ
ANAPC16	0.26116255	1.96E-64	2.77E-60	QQ
NME5	0.26113371	6.94E-40	9.82E-36	QQ
BAALC	0.26065274	7.88E-81	1.11E-76	QQ
SIRT2	0.26061434	2.64E-41	3.73E-37	QQ
CNPY2	0.26059203	1.82E-126	2.58E-122	QQ
FIS1	0.26034658	5.73E-102	8.10E-98	QQ
AR	0.26008993	5.90E-37	8.35E-33	QQ
NAGLU	0.26002726	1.43E-42	2.02E-38	QQ
HERPUD1	0.25998321	9.27E-41	1.31E-36	QQ
TBXA2R	0.25939453	1.60E-38	2.26E-34	QQ
PPARGC1A	0.25936203	1.37E-33	1.95E-29	QQ
SLK	0.2593262	4.28E-27	6.05E-23	QQ
RRAGB	0.25922251	7.26E-38	1.03E-33	QQ
ZNF281	0.2591292	5.65E-25	8.00E-21	QQ
SLC3A2	0.25890904	4.98E-27	7.04E-23	QQ
BTG2	0.25873209	1.23E-37	1.74E-33	QQ
SHISA2	0.25857785	2.63E-21	3.72E-17	QQ
MMP24OS	0.25830048	2.88E-66	4.08E-62	QQ
MME	0.25806868	6.82E-29	9.64E-25	QQ
STXBP3	0.25805305	9.12E-42	1.29E-37	QQ
KCNS3	0.25766387	7.46E-55	1.05E-50	QQ
PPIC	0.25750535	6.60E-42	9.34E-38	QQ
EIF3K	0.25692999	1.93E-176	2.74E-172	QQ
SSR4	0.25656162	7.99E-162	1.13E-157	QQ
RPL5	0.25643863	0	0	QQ
CCNH	0.25620504	1.07E-20	1.51E-16	QQ
FOSL2	0.25581226	2.98E-17	4.22E-13	QQ
SYT14	0.25509576	4.76E-60	6.74E-56	QQ
ZNF428	0.25504251	8.54E-76	1.21E-71	QQ
SSPN	0.25498005	6.83E-30	9.66E-26	QQ
PPFIBP1	0.2548801	2.85E-32	4.03E-28	QQ
SERINC1	0.25476213	7.44E-34	1.05E-29	QQ
KCTD12	0.25446827	2.25E-56	3.18E-52	QQ
PFDN5	0.25440412	3.73E-231	5.28E-227	QQ
GADD45A	0.25431416	9.23E-30	1.31E-25	QQ
VEGFB	0.25418974	6.43E-42	9.10E-38	QQ
EIF4B	0.25385342	7.59E-97	1.07E-92	QQ
NFE2L1	0.25351725	9.00E-23	1.27E-18	QQ
IFRD1	0.25349005	1.78E-27	2.52E-23	QQ
MIR22HG	0.25312727	1.53E-19	2.16E-15	QQ
MAF	0.25300317	3.90E-102	5.52E-98	QQ
TBC1D23	0.25280835	3.87E-41	5.48E-37	QQ
TCEAL1	0.25273531	3.64E-33	5.15E-29	QQ
RHOB	0.25258117	3.42E-28	4.84E-24	QQ
DAG1	0.25211997	8.46E-20	1.20E-15	QQ
TMX4	0.25191102	1.61E-25	2.28E-21	QQ
HDAC5	0.25158448	1.20E-35	1.69E-31	QQ
SMIM14	0.2514834	7.19E-34	1.02E-29	QQ
RHOBTB3	0.25139249	4.63E-38	6.54E-34	QQ
SATB1	0.25127953	2.61E-41	3.69E-37	QQ
SKP1	0.25116926	7.82E-207	1.11E-202	QQ
TCEAL9	0.25116332	6.95E-123	9.83E-119	QQ
GALNT7	0.25113473	4.82E-23	6.82E-19	QQ
SLC16A4	0.25104992	7.98E-41	1.13E-36	QQ
REL	0.250738	7.31E-29	1.03E-24	QQ
ZBED3	0.2506859	7.85E-34	1.11E-29	QQ
UBE2C	190442571	0	0	QP
CDK1	181737978	0	0	QP
CCNB1	180323618	0	0	QP
HIST1H4C	173988254	0	0	QP
CENPF	173948351	0	0	QP
CDKN3	170799922	0	0	QP
TOP2A	168534665	0	0	QP
PBK	168069785	0	0	QP
MKI67	166629082	0	0	QP
NUSAP1	166246987	0	0	QP
HMGB2	16369199	0	0	QP
PRC1	160850076	0	0	QP
PTTG1	157474443	0	0	QP
ASPM	152641837	0	0	QP
CDCA3	151351912	0	0	QP
UBE2S	150557863	0	0	QP
CCNB2	148126917	0	0	QP
NUF2	14739749	0	0	QP
SMC4	147088407	0	0	QP
BIRC5	145883109	0	0	QP
CKS1B	14271336	0	0	QP
ARL6IP1	141918619	0	0	QP
TPX2	139194098	0	0	QP
TUBB4B	135633174	0	0	QP
PCLAF	135372685	0	0	QP
DLGAP5	135249875	0	0	QP
CEP55	134166734	0	0	QP
TUBA1B	133350961	0	0	QP
CDC20	13220711	0	0	QP
CENPW	129756105	0	0	QP
TUBA1C	12801727	0	0	QP
MAD2L1	125348414	0	0	QP
KIF20B	123912549	0	0	QP
GTSE1	122956218	0	0	QP
KPNA2	122760691	0	0	QP
PLK1	122314296	0	0	QP
UBE2T	117337398	0	0	QP
RRM2	116660194	0	0	QP
CENPA	116480189	0	0	QP
H2AFZ	116390915	0	0	QP
DEPDC1	116335285	0	0	QP
NEK2	115839715	0	0	QP
SPC25	115749617	0	0	QP
AURKB	11492589	0	0	QP
KIF11	114161892	0	0	QP
NUCB2	114020178	0	0	QP
HMMR	112841876	0	0	QP
TACC3	112431204	0	0	QP
TK1	111666551	0	0	QP
TYMS	110670245	0	0	QP
CENPE	110083385	0	0	QP
ANLN	109795545	0	0	QP
HIST1H1B	108338938	0	0	QP
CKS2	10828756	0	0	QP
ZWINT	108103319	0	0	QP
H2AFX	106194973	0	0	QP
HMGB3	106134615	0	0	QP
CCNA2	106022998	0	0	QP
TROAP	105004002	0	0	QP
CDKN2D	103802846	2.25E-298	3.18E-294	QP
SGO1	103122559	0	0	QP
FOXM1	102310948	0	0	QP
HIST1H3D	102240057	1.22E-253	1.73E-249	QP
NCAPG	101821798	0	0	QP
DTYMK	10127408	0	0	QP
MXD3	100213846	0	0	QP
CENPM	0.99820538	0	0	QP
KIF23	0.99565833	0	0	QP
CCNA1	0.97236116	0	0	QP
KIF2C	0.96860588	0	0	QP
KIFC1	0.96353511	0	0	QP
DIAPH3	0.94924234	0	0	QP
TUBB	0.94313076	0	0	QP
TMPO	0.9395522	0	0	QP
SGO2	0.93930637	0	0	QP
RACGAP1	0.92876213	0	0	QP
AURKA	0.9278277	0	0	QP
HJURP	0.91648652	0	0	QP
CIP2A	0.90954482	0	0	QP
PHF19	0.90202686	0	0	QP
NCAPD2	0.89382055	0	0	QP
STMN1	0.89041616	0	0	QP
HMGN2	0.88953498	0	0	QP
CENPK	0.88430862	0	0	QP
DDX39A	0.88002878	0	0	QP
JPT1	0.87904711	0	0	QP
POC1A	0.87699917	0	0	QP
NMU	0.86529858	0	0	QP
DHFR	0.86465147	0	0	QP
KNSTRN	0.86348311	0	0	QP
SMC2	0.86134865	0	0	QP
MZT1	0.85687943	0	0	QP
RPL39L	0.85008738	0	0	QP
NDC80	0.84744866	0	0	QP
KNL1	0.84415916	0	0	QP
KIF4A	0.84414311	0	0	QP
FOSL1	0.84152565	0	0	QP
ASF1B	0.84013451	0	0	QP
GGH	0.83976791	0	0	QP
HMGB1	0.83574287	0	0	QP
CENPU	0.83469167	0	0	QP
CKAP2L	0.8314841	0	0	QP
LMNB1	0.82995836	0	0	QP
RAD21	0.82430939	0	0	QP
CKAP2	0.81084133	1.98E-301	2.81E-297	QP
MIS18BP1	0.81064934	0	0	QP
UBALD2	0.80816236	2.38E-304	3.37E-300	QP
ECT2	0.80720514	0	0	QP
SHCBP1	0.80469439	0	0	QP
FEN1	0.79529138	0	0	QP
CIT	0.7905839	0	0	QP
KIF14	0.78739142	0	0	QP
CDCA2	0.78250543	0	0	QP
LMNB2	0.77611767	0	0	QP
CENPN	0.77426644	0	0	QP
PARPBP	0.77356083	0	0	QP
DEK	0.77026693	0	0	QP
PIMREG	0.76846068	0	0	QP
GMNN	0.7673164	0	0	QP
BUB1	0.76650191	0	0	QP
BUB3	0.76638537	0	0	QP
ANP32E	0.75925149	0	0	QP
HIST1H3B	0.75064134	0	0	QP
ATAD2	0.73962186	0	0	QP
MND1	0.73928092	0	0	QP
H2AFV	0.73478091	0	0	QP
C16orf95	0.72869244	0	0	QP
FBXO5	0.72516296	0	0	QP
TTK	0.72049653	0	0	QP
ARHGAP11A	0.71883934	0	0	QP
USP1	0.71811091	0	0	QP
C12orf75	0.71810129	0	0	QP
TMEM106C	0.71629889	0	0	QP
DNAJC9	0.71496135	0	0	QP
CAVIN3	0.71366103	0	0	QP
RAD51AP1	0.71148316	0	0	QP
SPC24	0.7014185	0	0	QP
PSRC1	0.69781999	1.28E-304	1.81E-300	QP
CKAP5	0.69763083	3.82E-268	5.40E-264	QP
EZH2	0.69635455	0	0	QP
KIF20A	0.69370915	0	0	QP
TUBB6	0.69339038	0	0	QP
HIST1H1C	0.68801165	4.98E-94	7.04E-90	QP
ORC6	0.68756772	0	0	QP
ITGB3BP	0.68600411	0	0	QP
LRR1	0.68005699	0	0	QP
RPA3	0.6784711	0	0	QP
NUCKS1	0.67616438	0	0	QP
CCDC34	0.6756341	0	0	QP
ESCO2	0.67481713	0	0	QP
CALM3	0.67134073	0	0	QP
DUT	0.65470438	1.55E-209	2.20E-205	QP
HIST1H1E	0.65339394	2.12E-137	3.00E-133	QP
CDCA5	0.65276898	0	0	QP
RRM1	0.64900924	1.49E-305	2.11E-301	QP
MCM7	0.64625805	3.91E-289	5.53E-285	QP
CCDC88A	0.64607703	1.12E-286	1.58E-282	QP
ILF2	0.64408511	0	0	QP
HIST1H1A	0.63556598	3.51E-206	4.97E-202	QP
NUDT1	0.63299471	0	0	QP
SKA2	0.63282459	0	0	QP
CLSPN	0.63004909	0	0	QP
RHEB	0.62999782	0	0	QP
SKA3	0.62983841	0	0	QP
C9orf40	0.6291924	0	0	QP
CBR3	0.62119972	0	0	QP
NCAPH	0.61948256	0	0	QP
EXOSC8	0.61806111	0	0	QP
MNS1	0.617419	1.83E-301	2.58E-297	QP
SMS	0.61678617	0	0	QP
NSD2	0.60941293	0	0	QP
NCEH1	0.60826886	3.35E-237	4.74E-233	QP
MELK	0.6068153	0	0	QP
DLEU2	0.60468476	0	0	QP
PCNA	0.60421879	2.64E-141	3.74E-137	QP
FANCI	0.60379385	0	0	QP
HNRNPA2B1	0.60203087	0	0	QP
DBF4	0.60131354	1.08E-297	1.53E-293	QP
TCF19	0.60026798	0	0	QP
TEX30	0.59980138	0	0	QP
GAS2L3	0.59597354	0	0	QP
CLEC11A	0.59521785	0	0	QP
CENPH	0.59216106	0	0	QP
SNRPG	0.59136086	0	0	QP
DNMT1	0.58910772	0	0	QP
COMMD4	0.58751093	0	0	QP
PSIP1	0.58653079	0	0	QP
SPDL1	0.58627181	1.00E-258	1.42E-254	QP
MYBL2	0.58565199	0	0	QP
FAM111A	0.5825416	4.55E-243	6.43E-239	QP
CLIC1	0.58202486	0	0	QP
PRR11	0.57890438	0	0	QP
SAE1	0.57744204	0	0	QP
NUDT5	0.57146051	0	0	QP
C3orf14	0.57017611	0	0	QP
TMSB15A	0.56971686	0	0	QP
YWHAH	0.56597459	0	0	QP
KIF22	0.56593032	1.06E-277	1.49E-273	QP
TEDC1	0.56569839	0	0	QP
SNRPD1	0.56362232	0	0	QP
HES6	0.56138232	6.07E-79	8.60E-75	QP
TUBG1	0.56044834	0	0	QP
CDCA8	0.55991693	0	0	QP
VRK1	0.55920689	0	0	QP
TRIP13	0.55643159	0	0	QP
RANBP1	0.55546914	0	0	QP
RTKN2	0.5542388	0	0	QP
SPAG5	0.55232444	0	0	QP
MOK	0.55195877	1.92E-142	2.72E-138	QP
CDKN2C	0.55065515	1.22E-211	1.72E-207	QP
ACTG2	0.54760162	7.23E-228	1.02E-223	QP
NASP	0.54720253	0	0	QP
PLGRKT	0.54707159	0	0	QP
CDC45	0.54544881	2.99E-231	4.23E-227	QP
PTMS	0.54452601	1.35E-267	1.91E-263	QP
DEPDC1B	0.54115307	0	0	QP
HMGN1	0.5411506	0	0	QP
REEP4	0.54077019	3.58E-223	5.07E-219	QP
AKR1C3	0.53920473	4.74E-192	6.70E-188	QP
LBR	0.5372354	2.18E-239	3.08E-235	QP
RFC4	0.53634952	1.04E-221	1.47E-217	QP
LYAR	0.53577158	4.61E-305	6.53E-301	QP
LSM5	0.53427641	0	0	QP
KIF15	0.53414043	0	0	QP
EMC9	0.53316194	1.32E-224	1.86E-220	QP
TPRKB	0.52977882	0	0	QP
NUDT15	0.52928022	0	0	QP
HIST1H2AG	0.52788187	1.11E-218	1.57E-214	QP
CDCA4	0.52715987	8.21E-239	1.16E-234	QP
FAM83D	0.52252022	0	0	QP
SVIP	0.52213693	1.78E-263	2.51E-259	QP
GINS2	0.5203338	4.20E-199	5.94E-195	QP
BCL2L12	0.52032221	2.35E-301	3.33E-297	QP
PKMYT1	0.51710072	0	0	QP
HNRNPAB	0.51669442	0	0	QP
NUP37	0.51603023	7.31E-295	1.03E-290	QP
CDT1	0.51514914	1.06E-266	1.50E-262	QP
MASTL	0.5142981	0	0	QP
DRAP1	0.51260841	0	0	QP
MIS18A	0.51198203	4.83E-289	6.83E-285	QP
CMC2	0.51102112	6.18E-275	8.74E-271	QP
PBX3	0.51089391	1.74E-223	2.47E-219	QP
BUB1B	0.50601117	0	0	QP
HNRNPH3	0.50593828	0	0	QP
WDR34	0.50499223	4.67E-254	6.60E-250	QP
CCDC18	0.50279598	3.06E-267	4.33E-263	QP
RAN	0.50203855	0	0	QP
KIF18A	0.49901451	1.32E-200	1.87E-196	QP
PPP1R35	0.49824597	1.42E-209	2.01E-205	QP
SEPHS1	0.49740993	2.51E-270	3.56E-266	QP
SNRPB	0.49697648	0	0	QP
CNIH4	0.49577449	0	0	QP
SIVA1	0.49371085	0	0	QP
ENPP1	0.49281981	2.76E-157	3.91E-153	QP
FAM111B	0.49080007	8.74E-111	1.24E-106	QP
CRNDE	0.48943097	3.82E-237	5.40E-233	QP
TPM4	0.48931168	0	0	QP
UHRF1	0.48891912	2.90E-252	4.10E-248	QP
CAPG	0.48661428	1.95E-160	2.76E-156	QP
HMG20B	0.48640838	4.67E-186	6.60E-182	QP
DAZAP1	0.48360159	1.08E-292	1.53E-288	QP
ACTL6A	0.48148864	0	0	QP
MAGOHB	0.48017264	8.74E-290	1.24E-285	QP
VPS29	0.48000153	0	0	QP
CDC25B	0.47965079	1.99E-163	2.82E-159	QP
C8orf88	0.47916504	3.33E-269	4.71E-265	QP
GIHCG	0.47893633	2.06E-213	2.91E-209	QP
LPXN	0.47811931	8.37E-228	1.18E-223	QP
SRSF2	0.47741502	0	0	QP
MAZ	0.47642111	7.21E-261	1.02E-256	QP
HP1BP3	0.47629144	1.58E-189	2.23E-185	QP
BARD1	0.47573551	3.95E-210	5.59E-206	QP
CAVIN2	0.47181017	4.89E-164	6.92E-160	QP
PAK1	0.47001375	8.85E-246	1.25E-241	QP
SFPQ	0.46924464	1.33E-245	1.88E-241	QP
HMGN5	0.46821877	4.25E-255	6.02E-251	QP
FUS	0.46748017	0	0	QP
CSE1L	0.466402	1.01E-257	1.43E-253	QP
ANP32B	0.4649029	0	0	QP
CBX3	0.46213715	0	0	QP
SMTN	0.46152836	6.50E-197	9.20E-193	QP
CSRP2	0.45999552	6.61E-144	9.35E-140	QP
PGP	0.45635169	7.37E-278	1.04E-273	QP
SAC3D1	0.45606496	3.57E-211	5.05E-207	QP
CCT5	0.45586425	0	0	QP
ALYREF	0.45519389	1.02E-251	1.44E-247	QP
S100A16	0.45480469	1.93E-281	2.73E-277	QP
HNRNPD	0.4540639	0	0	QP
PSMC3	0.45230533	0	0	QP
FANCG	0.45206656	1.22E-242	1.73E-238	QP
NT5DC2	0.45106141	5.51E-257	7.80E-253	QP
IKBIP	0.44990594	1.52E-227	2.14E-223	QP
CENPQ	0.44831602	1.03E-210	1.46E-206	QP
CBX1	0.44573868	4.47E-207	6.32E-203	QP
HPRT1	0.44383063	2.47E-244	3.50E-240	QP
HNRNPA3	0.44312211	0	0	QP
HELLS	0.44105359	2.69E-124	3.80E-120	QP
KPNB1	0.43871055	2.95E-253	4.18E-249	QP
SRSF7	0.43866717	4.80E-260	6.80E-256	QP
HSPB11	0.43828736	4.80E-170	6.79E-166	QP
PTGES3	0.43810774	0	0	QP
SNRPA	0.4380067	6.40E-249	9.06E-245	QP
TOMM40	0.43701056	3.52E-264	4.98E-260	QP
HNRNPR	0.43422799	9.12E-283	1.29E-278	QP
COX8A	0.43291491	0	0	QP
MARCKS	0.43219401	3.04E-165	4.29E-161	QP
DDX39B	0.43217027	2.13E-260	3.01E-256	QP
RHNO1	0.43152202	1.73E-218	2.45E-214	QP
CDC25C	0.43002333	0	0	QP
BCL2A1	0.42849136	3.94E-110	5.57E-106	QP
ARHGDIB	0.4283645	1.98E-176	2.80E-172	QP
NUDCD2	0.42755918	4.27E-206	6.03E-202	QP
C19orf48	0.42732982	1.39E-198	1.97E-194	QP
PA2G4	0.42726236	0	0	QP
LGALS1	0.42724554	1.08E-290	1.52E-286	QP
MAGOH	0.4252595	1.90E-307	2.69E-303	QP
RUVBL2	0.42325815	7.45E-232	1.05E-227	QP
HNRNPM	0.42312059	0	0	QP
RANGAP1	0.42026806	3.74E-182	5.30E-178	QP
FAM102B	0.42006489	1.31E-206	1.85E-202	QP
CACYBP	0.41745793	8.32E-261	1.18E-256	QP
AXL	0.41616359	6.30E-209	8.91E-205	QP
MAD2L2	0.41606064	2.40E-208	3.40E-204	QP
EIF5A	0.41550127	2.91E-275	4.12E-271	QP
UAP1	0.4153924	5.52E-170	7.81E-166	QP
NGFR	0.41518232	3.51E-178	4.97E-174	QP
SNRPF	0.4141896	9.79E-268	1.39E-263	QP
CENPX	0.41401557	6.57E-151	9.30E-147	QP
PLEKHJ1	0.41295845	1.54E-243	2.18E-239	QP
NRM	0.41257707	6.53E-179	9.24E-175	QP
PLP2	0.4123646	1.01E-266	1.44E-262	QP
HDGF	0.41211113	6.00E-248	8.48E-244	QP
SSRP1	0.41006519	1.72E-240	2.43E-236	QP
RBMX	0.40912907	2.35E-274	3.33E-270	QP
E2F1	0.40780143	1.71E-108	2.41E-104	QP
MCM4	0.40694652	1.50E-138	2.12E-134	QP
H1FX	0.40662761	9.79E-190	1.39E-185	QP
KIF5B	0.40569712	1.75E-127	2.48E-123	QP
SRSF3	0.40330088	8.25E-305	1.17E-300	QP
LSM4	0.40283578	0	0	QP
MCM10	0.40257738	9.16E-220	1.30E-215	QP
HAO1	0.40205837	4.17E-193	5.90E-189	QP
ACTN4	0.40013836	1.15E-248	1.62E-244	QP
LSM8	0.39989959	1.89E-276	2.67E-272	QP
ACTB	0.39924892	2.33E-282	3.30E-278	QP
RFC3	0.39798224	3.60E-213	5.10E-209	QP
XRCC6	0.39780884	1.44E-306	2.03E-302	QP
ELOVL3	0.39734921	1.04E-31	1.46E-27	QP
PRIM1	0.3968525	1.84E-144	2.60E-140	QP
CKLF	0.39560565	4.89E-192	6.93E-188	QP
EEF1AKMT2	0.39506081	1.45E-160	2.06E-156	QP
PAXX	0.39478577	3.23E-240	4.57E-236	QP
HAT1	0.39415122	8.64E-175	1.22E-170	QP
TIMM10	0.39382644	1.54E-219	2.19E-215	QP
CENPL	0.39345228	4.09E-220	5.78E-216	QP
RAD51	0.39332967	3.83E-258	5.41E-254	QP
CHAF1A	0.39267799	2.80E-171	3.96E-167	QP
TNFRSF12A	0.39208811	3.27E-196	4.63E-192	QP
NOP58	0.39153377	1.13E-200	1.60E-196	QP
DBI	0.3908412	0	0	QP
PPP1CA	0.39020688	1.23E-290	1.74E-286	QP
LSM3	0.38970933	0	0	QP
MCM3	0.38894023	6.45E-88	9.12E-84	QP
NCAPG2	0.38766206	2.72E-247	3.84E-243	QP
NCAPH2	0.38746234	2.63E-183	3.72E-179	QP
LSM6	0.38724338	7.52E-194	1.06E-189	QP
GLRX5	0.38638435	3.97E-239	5.61E-235	QP
IDH2	0.38578974	1.41E-89	2.00E-85	QP
TFDP1	0.38545603	2.61E-177	3.69E-173	QP
HIST2H2AC	0.38457006	5.84E-41	8.26E-37	QP
NT5E	0.38375534	2.93E-172	4.15E-168	QP
NUDT21	0.38352042	7.90E-196	1.12E-191	QP
CHEK1	0.3824966	6.18E-211	8.75E-207	QP
SYNE2	0.38047818	4.34E-114	6.15E-110	QP
PLAUR	0.3801037	2.41E-113	3.41E-109	QP
POLE3	0.37925979	5.07E-163	7.17E-159	QP
EZR	0.37848246	8.96E-154	1.27E-149	QP
LRRC59	0.37810478	5.13E-198	7.25E-194	QP
SAPCD2	0.37654055	7.31E-267	1.03E-262	QP
CDC6	0.37477911	2.05E-155	2.89E-151	QP
CBX5	0.37439461	4.45E-201	6.30E-197	QP
TAF9	0.37403968	4.66E-235	6.60E-231	QP
ILK	0.37282518	3.80E-173	5.38E-169	QP
TMEM19	0.37274088	7.31E-164	1.03E-159	QP
MRPL16	0.37231481	1.82E-171	2.58E-167	QP
SSNA1	0.3719851	4.42E-247	6.25E-243	QP
CASP3	0.37195787	4.61E-97	6.52E-93	QP
E2F8	0.37181179	9.99E-188	1.41E-183	QP
SRP9	0.37085107	0	0	QP
MAP1B	0.36930216	4.30E-143	6.09E-139	QP
OIP5	0.36894281	1.17E-299	1.65E-295	QP
PXMP2	0.36694575	1.39E-132	1.96E-128	QP
BOLA3	0.36628998	7.45E-183	1.05E-178	QP
ZNF511	0.36547196	1.53E-227	2.16E-223	QP
IRAK1	0.36298823	4.98E-153	7.04E-149	QP
USP13	0.36284737	2.22E-130	3.14E-126	QP
PFN1	0.36211777	0	0	QP
SNRPA1	0.36193107	4.51E-194	6.39E-190	QP
ZWILCH	0.36170611	4.76E-198	6.74E-194	QP
BCL7C	0.36159439	1.46E-211	2.07E-207	QP
CARHSP1	0.36136151	8.99E-191	1.27E-186	QP
HNRNPUL2	0.35951292	7.23E-146	1.02E-141	QP
GPSM2	0.35942514	1.01E-101	1.43E-97	QP
PHGDH	0.35904477	2.41E-160	3.41E-156	QP
SYNCRIP	0.35834188	7.44E-171	1.05E-166	QP
BRCA2	0.35685439	6.60E-206	9.34E-202	QP
YWHAE	0.35684755	3.06E-191	4.33E-187	QP
SNRPE	0.35676621	4.22E-243	5.97E-239	QP
ARPC5L	0.35675346	2.90E-200	4.10E-196	QP
CNTRL	0.35592768	8.61E-159	1.22E-154	QP
RFC5	0.35579861	2.40E-177	3.39E-173	QP
BTG3	0.3556862	3.08E-146	4.35E-142	QP
EHD1	0.35516828	4.90E-146	6.93E-142	QP
RBM8A	0.35456273	1.09E-304	1.54E-300	QP
CDK2	0.35353494	3.15E-185	4.46E-181	QP
VASP	0.3530558	8.06E-130	1.14E-125	QP
TCP1	0.35138917	4.67E-171	6.61E-167	QP
SNX7	0.35114743	3.09E-178	4.37E-174	QP
SMC3	0.35039428	4.72E-137	6.67E-133	QP
FBL	0.35023662	2.73E-219	3.87E-215	QP
ERH	0.34970104	0	0	QP
BRCA1	0.34907752	2.13E-162	3.02E-158	QP
PPP1R14B	0.34847741	7.66E-282	1.08E-277	QP
BLM	0.34801374	2.62E-209	3.71E-205	QP
SUMO3	0.34770014	2.20E-209	3.11E-205	QP
DTL	0.34742722	1.06E-146	1.50E-142	QP
STIP1	0.34687987	4.85E-182	6.87E-178	QP
ENY2	0.34662445	1.94E-307	2.74E-303	QP
CD82	0.34633616	5.36E-98	7.59E-94	QP
CEP78	0.34631791	6.99E-156	9.89E-152	QP
CXCL3	0.34573833	6.46E-56	9.13E-52	QP
TM4SF1	0.34540116	5.90E-62	8.35E-58	QP
HSP90B1	0.34492974	2.25E-161	3.19E-157	QP
SRPK1	0.34428055	6.37E-160	9.02E-156	QP
KHDRBS1	0.34418802	1.50E-198	2.13E-194	QP
HIST1H2AH	0.34367583	4.55E-156	6.44E-152	QP
SLBP	0.34291356	3.04E-81	4.30E-77	QP
MED30	0.34264781	1.47E-146	2.09E-142	QP
BANF1	0.34221989	1.02E-278	1.44E-274	QP
SKA1	0.34211815	3.30E-299	4.66E-295	QP
ID1	0.34195835	1.48E-58	2.09E-54	QP
UBE2N	0.3418389	2.58E-198	3.66E-194	QP
TPM3	0.34159844	6.92E-188	9.79E-184	QP
SRRT	0.34095563	5.36E-144	7.59E-140	QP
HNRNPUL1	0.34029461	2.99E-164	4.23E-160	QP
ING2	0.34008541	4.39E-152	6.22E-148	QP
HIRIP3	0.33947567	9.70E-133	1.37E-128	QP
PTBP1	0.33904835	2.10E-157	2.97E-153	QP
RNASEH2B	0.33857457	4.04E-143	5.72E-139	QP
GUSB	0.33749066	8.23E-149	1.16E-144	QP
HINT1	0.33733894	0	0	QP
EFHD2	0.33719342	1.32E-147	1.87E-143	QP
HYLS1	0.33566315	2.79E-155	3.95E-151	QP
EXO1	0.33561336	2.58E-199	3.64E-195	QP
WDR62	0.33469285	4.28E-267	6.05E-263	QP
HAUS8	0.33456769	2.33E-199	3.30E-195	QP
RALY	0.33349806	4.01E-159	5.67E-155	QP
COQ2	0.33263108	1.65E-174	2.34E-170	QP
PSMD9	0.3323612	1.38E-154	1.95E-150	QP
SEPTIN10	0.33174143	5.54E-136	7.85E-132	QP
PPIH	0.3312539	4.42E-156	6.25E-152	QP
TRIM59	0.33025654	1.23E-114	1.74E-110	QP
MYOD1	0.32940653	7.99E-39	1.13E-34	QP
PSMD14	0.3292954	4.39E-171	6.21E-167	QP
ARPC2	0.32924757	5.53E-261	7.82E-257	QP
DMBT1	0.32874761	4.63E-122	6.55E-118	QP
MT2A	0.32842074	3.93E-136	5.56E-132	QP
TRIM28	0.32836093	5.25E-185	7.42E-181	QP
ITGB1BP1	0.32802152	3.18E-188	4.50E-184	QP
RFC2	0.32799693	1.61E-89	2.27E-85	QP
PSMC3IP	0.32735087	2.31E-150	3.26E-146	QP
SCLT1	0.32651096	5.45E-141	7.72E-137	QP
MCM5	0.32646746	3.45E-76	4.88E-72	QP
HDAC2	0.32616161	1.89E-136	2.67E-132	QP
FANCD2	0.32542485	3.15E-231	4.46E-227	QP
PAK4	0.32483991	3.90E-126	5.52E-122	QP
PSMD2	0.32427336	3.91E-158	5.53E-154	QP
ATAD5	0.32364145	4.35E-157	6.16E-153	QP
FGF5	0.32362131	2.41E-97	3.42E-93	QP
CCNE2	0.32328383	4.24E-110	6.00E-106	QP
SUPT16H	0.32325171	8.62E-104	1.22E-99	QP
ACYP1	0.32295985	4.66E-120	6.59E-116	QP
MT1E	0.3226611	4.31E-113	6.10E-109	QP
FH	0.32241448	3.34E-146	4.73E-142	QP
HIST1H2AL	0.32232829	4.35E-177	6.16E-173	QP
LIG1	0.32227084	2.79E-101	3.95E-97	QP
PIH1D1	0.32176736	4.78E-181	6.76E-177	QP
PAFAH1B3	0.32166371	6.05E-111	8.57E-107	QP
PPIF	0.32164371	3.04E-121	4.30E-117	QP
DKC1	0.32152795	6.15E-137	8.70E-133	QP
PPM1G	0.32150629	2.88E-172	4.07E-168	QP
ERCC6L	0.3214759	1.65E-245	2.33E-241	QP
TMEM237	0.32115739	2.93E-134	4.14E-130	QP
ECM1	0.32066068	2.09E-128	2.96E-124	QP
HNRNPL	0.31982633	5.36E-142	7.59E-138	QP
SAP30	0.31944393	1.21E-101	1.71E-97	QP
VBP1	0.31931987	4.38E-173	6.20E-169	QP
SLC25A5	0.31861529	1.45E-277	2.05E-273	QP
PDAP1	0.31793958	2.63E-189	3.73E-185	QP
FUBP1	0.31776003	1.06E-110	1.50E-106	QP
ENO1	0.31699493	4.58E-205	6.49E-201	QP
FDPS	0.31594262	3.69E-164	5.22E-160	QP
TMPO-AS1	0.31589592	6.41E-241	9.07E-237	QP
INCENP	0.31532802	1.00E-183	1.42E-179	QP
STIL	0.3147906	7.34E-222	1.04E-217	QP
KMT5A	0.31445347	8.42E-99	1.19E-94	QP
CENPO	0.31355663	3.43E-219	4.85E-215	QP
AP1M1	0.31297512	2.42E-126	3.43E-122	QP
ARPC1A	0.31265787	2.12E-188	3.00E-184	QP
WDR1	0.31253716	1.33E-145	1.88E-141	QP
IQGAP3	0.31243136	8.71E-254	1.23E-249	QP
PARP2	0.31207895	1.97E-124	2.79E-120	QP
TOPBP1	0.311687	4.92E-118	6.96E-114	QP
MAPKAP1	0.31158894	3.15E-121	4.46E-117	QP
H3F3B	0.30915124	6.52E-172	9.23E-168	QP
RAB8A	0.30905813	9.43E-131	1.33E-126	QP
HNRNPF	0.3090394	5.45E-156	7.71E-152	QP
FLOT1	0.30886875	1.69E-130	2.39E-126	QP
SNX5	0.30798049	2.08E-122	2.94E-118	QP
EHD4	0.30791956	1.65E-110	2.33E-106	QP
EMB	0.30782135	3.72E-124	5.27E-120	QP
UQCC3	0.30725713	6.42E-139	9.08E-135	QP
S100A2	0.30703855	2.25E-151	3.19E-147	QP
TMEM173	0.30672039	4.75E-115	6.72E-111	QP
CFL1	0.3064043	3.27E-264	4.63E-260	QP
PRRG4	0.3062994	3.64E-138	5.16E-134	QP
TPGS2	0.30576463	3.84E-122	5.43E-118	QP
MBD3	0.3056922	4.24E-118	6.00E-114	QP
ODF2	0.30567279	3.70E-144	5.23E-140	QP
HSP90AA1	0.30521537	9.09E-152	1.29E-147	QP
EMD	0.30445293	1.99E-145	2.82E-141	QP
KIF18B	0.30440608	1.21E-247	1.71E-243	QP
UQCC2	0.30430253	7.45E-133	1.05E-128	QP
ZNF22	0.30406733	8.66E-120	1.23E-115	QP
ARPC5	0.30395759	1.07E-178	1.52E-174	QP
FAM122B	0.30393765	1.38E-140	1.95E-136	QP
HELLPAR	0.30332742	3.79E-162	5.36E-158	QP
NRGN	0.30296687	7.06E-181	9.99E-177	QP
HADH	0.30287792	5.44E-104	7.70E-100	QP
POP7	0.30239033	2.56E-141	3.63E-137	QP
TPI1	0.30187559	2.77E-228	3.93E-224	QP
TALDO1	0.30112765	1.68E-174	2.37E-170	QP
COTL1	0.30093969	3.08E-108	4.36E-104	QP
RAC2	0.30087632	7.20E-89	1.02E-84	QP
PAQR4	0.29984741	9.92E-103	1.40E-98	QP
MANCR	0.299628	7.86E-90	1.11E-85	QP
ARF6	0.29959279	1.79E-160	2.53E-156	QP
CMSS1	0.29912703	4.59E-129	6.50E-125	QP
NOP56	0.29901286	2.53E-123	3.58E-119	QP
UBR7	0.29873779	1.26E-105	1.79E-101	QP
QSER1	0.29787099	1.34E-93	1.89E-89	QP
CENPS	0.29763827	1.43E-129	2.03E-125	QP
PCMT1	0.29763534	2.41E-144	3.41E-140	QP
MZT2B	0.29756613	8.52E-251	1.21E-246	QP
EIF2S1	0.29623863	2.28E-139	3.23E-135	QP
ALCAM	0.29623313	2.41E-111	3.41E-107	QP
MPP6	0.29599626	5.18E-108	7.33E-104	QP
SSR3	0.29569505	4.13E-120	5.85E-116	QP
CDC123	0.29547931	4.02E-141	5.69E-137	QP
PNP	0.29495263	2.70E-86	3.82E-82	QP
C19orf33	0.29447227	1.86E-96	2.63E-92	QP
CDK6	0.293032	3.58E-86	5.07E-82	QP
RPP30	0.29270711	2.04E-119	2.88E-115	QP
ZNF367	0.29255405	6.18E-140	8.75E-136	QP
DSN1	0.29242829	9.45E-114	1.34E-109	QP
NUP107	0.29239239	2.53E-110	3.58E-106	QP
TOMM5	0.29232874	2.92E-204	4.13E-200	QP
ILF3	0.29210646	6.68E-129	9.45E-125	QP
ANAPC11	0.29191555	9.50E-239	1.34E-234	QP
YES1	0.29133607	1.17E-77	1.65E-73	QP
RASA1	0.29125814	1.04E-101	1.47E-97	QP
PRKDC	0.29093867	8.70E-99	1.23E-94	QP
HMGN3	0.2907417	2.48E-153	3.50E-149	QP
APOBEC3B	0.29031814	8.16E-233	1.15E-228	QP
HNRNPK	0.28967617	4.42E-219	6.26E-215	QP
RHOA	0.28930507	1.16E-258	1.64E-254	QP
KIAA0586	0.28926418	2.28E-98	3.22E-94	QP
FANCB	0.28906222	1.30E-162	1.83E-158	QP
EBNA1BP2	0.28899885	4.76E-118	6.74E-114	QP
CDC25A	0.28875466	1.41E-183	1.99E-179	QP
STEAP1	0.28841316	3.35E-85	4.74E-81	QP
DKK1	0.28832345	1.91E-14	2.70E-10	QP
NAP1L4	0.28769705	1.17E-135	1.66E-131	QP
PGAM1	0.28767575	1.06E-155	1.50E-151	QP
SMC1A	0.28691189	2.89E-89	4.09E-85	QP
EIF4A3	0.28690362	1.26E-138	1.78E-134	QP
MCUB	0.28671793	7.81E-110	1.10E-105	QP
MTHFD2	0.28661384	2.20E-128	3.11E-124	QP
ACAT2	0.28603055	1.15E-75	1.63E-71	QP
C1QTNF2	0.28554981	4.22E-100	5.97E-96	QP
GINS4	0.28535853	5.94E-145	8.40E-141	QP
VANGL1	0.28530021	2.08E-77	2.95E-73	QP
NECTIN2	0.28519943	9.25E-79	1.31E-74	QP
GTF2A2	0.2850456	1.40E-145	1.98E-141	QP
NANS	0.28500564	1.62E-112	2.29E-108	QP
PSMA4	0.28481966	1.33E-215	1.88E-211	QP
PRKRA	0.28478013	7.71E-90	1.09E-85	QP
PSMA7	0.2839489	1.66E-254	2.34E-250	QP
RBM14	0.28340823	2.85E-112	4.03E-108	QP
LSM2	0.28323261	1.09E-137	1.54E-133	QP
MRPL11	0.28321267	5.73E-159	8.10E-155	QP
ACTG1	0.28304655	1.54E-128	2.17E-124	QP
MCMBP	0.28236304	3.30E-91	4.67E-87	QP
NRIP3	0.28234314	1.03E-98	1.45E-94	QP
EIF4EBP1	0.28181056	6.68E-104	9.45E-100	QP
GANAB	0.28153896	5.44E-113	7.69E-109	QP
HSPA2	0.28105399	1.14E-100	1.62E-96	QP
RECQL	0.28101445	6.54E-113	9.25E-109	QP
NFYB	0.28096391	1.32E-93	1.86E-89	QP
2003-03-01	0.28026346	6.79E-103	9.61E-99	QP
POLA2	0.28001944	1.50E-115	2.12E-111	QP
LRRCC1	0.27991093	9.12E-102	1.29E-97	QP
CHAC2	0.27920734	5.15E-120	7.29E-116	QP
ADK	0.2790561	1.14E-112	1.62E-108	QP
HSPA14	0.27865731	7.09E-106	1.00E-101	QP
TRA2B	0.27844462	2.74E-103	3.87E-99	QP
SUN2	0.27821233	1.60E-103	2.26E-99	QP
MYEOV	0.27785952	8.26E-101	1.17E-96	QP
C11orf24	0.27727465	1.34E-91	1.89E-87	QP
MYBL1	0.27705914	9.08E-84	1.28E-79	QP
CDK2AP2	0.27668386	5.49E-94	7.77E-90	QP
LYPLA1	0.27562946	5.36E-103	7.58E-99	QP
UBE2I	0.27553832	5.28E-185	7.47E-181	QP
TRAIP	0.27534434	1.31E-193	1.85E-189	QP
PSME2	0.27501806	9.68E-110	1.37E-105	QP
SNRNP40	0.27479111	3.33E-105	4.71E-101	QP
HNRNPA0	0.27460103	8.10E-149	1.15E-144	QP
CDCA7	0.27435547	7.77E-93	1.10E-88	QP
COPS3	0.27413957	4.20E-104	5.95E-100	QP
POLD3	0.27359268	2.43E-73	3.43E-69	QP
ASF1A	0.27338297	5.29E-88	7.48E-84	QP
MBD2	0.27245477	5.75E-114	8.14E-110	QP
C1QL1	0.27179901	1.21E-87	1.71E-83	QP
EBP	0.27157727	4.68E-103	6.63E-99	QP
ARHGDIA	0.27139263	1.15E-129	1.63E-125	QP
LDHA	0.27097909	2.36E-155	3.33E-151	QP
PHF5A	0.27084009	5.69E-112	8.06E-108	QP
ECI2	0.2708352	9.18E-121	1.30E-116	QP
ADRM1	0.27050888	8.32E-132	1.18E-127	QP
THOP1	0.27033036	7.39E-107	1.05E-102	QP
TNFAIP8L1	0.27024464	2.07E-69	2.93E-65	QP
TXNDC12	0.26914193	2.33E-92	3.29E-88	QP
FANCA	0.26896671	1.66E-134	2.35E-130	QP
SASS6	0.2684482	4.19E-128	5.93E-124	QP
ACOT9	0.26836846	1.08E-114	1.53E-110	QP
DONSON	0.26820661	1.50E-126	2.12E-122	QP
TTF2	0.2676394	1.02E-116	1.44E-112	QP
AKT1	0.26756808	7.60E-95	1.08E-90	QP
RHOC	0.26739268	7.75E-108	1.10E-103	QP
DHCR24	0.26721099	3.55E-83	5.02E-79	QP
GMPS	0.26709703	5.46E-78	7.73E-74	QP
ITGAE	0.26697669	1.78E-101	2.52E-97	QP
MYCBP	0.26677095	9.54E-94	1.35E-89	QP
PITPNC1	0.26664418	1.95E-80	2.76E-76	QP
PRIM2	0.26646829	3.53E-115	4.99E-111	QP
ANP32A	0.26623234	4.96E-129	7.02E-125	QP
EWSR1	0.26581914	1.56E-106	2.20E-102	QP
ADGRE5	0.26570754	1.60E-54	2.27E-50	QP
RCCD1	0.26508477	2.20E-101	3.11E-97	QP
MCM6	0.26497053	1.71E-60	2.42E-56	QP
SPA17	0.26486347	4.40E-90	6.22E-86	QP
ACTN1	0.26465767	2.22E-116	3.14E-112	QP
FOPNL	0.26461147	3.81E-71	5.39E-67	QP
HNRNPC	0.26451903	1.17E-163	1.65E-159	QP
AL590617.2	0.2640684	3.11E-93	4.41E-89	QP
PLS3	0.26392849	2.37E-78	3.36E-74	QP
G3BP1	0.26387841	7.83E-107	1.11E-102	QP
CYCS	0.26353069	3.11E-192	4.40E-188	QP
NCAPD3	0.26306297	2.89E-122	4.08E-118	QP
RMI2	0.26271709	6.56E-97	9.27E-93	QP
EPB41L2	0.26264751	7.81E-93	1.10E-88	QP
EXOSC3	0.26239544	1.43E-99	2.02E-95	QP
NET1	0.26238857	4.48E-105	6.34E-101	QP
TMEM97	0.2610202	1.54E-81	2.17E-77	QP
ENSA	0.26088522	4.51E-119	6.38E-115	QP
LSM7	0.26086978	1.62E-142	2.29E-138	QP
NUDC	0.26074022	9.42E-137	1.33E-132	QP
TDP1	0.26054363	1.27E-101	1.79E-97	QP
CCHCR1	0.26047582	2.59E-89	3.66E-85	QP
TCEA1	0.25996485	1.78E-132	2.52E-128	QP
HAS2	0.25969158	1.11E-37	1.56E-33	QP
RNPS1	0.2593429	4.84E-122	6.85E-118	QP
UNG	0.2592837	3.33E-42	4.72E-38	QP
BZW1	0.2591893	8.53E-125	1.21E-120	QP
YEATS4	0.25906278	3.81E-75	5.38E-71	QP
COX20	0.25896741	1.04E-89	1.47E-85	QP
THOC3	0.25889308	4.95E-89	7.00E-85	QP
KHSRP	0.25884094	9.29E-89	1.31E-84	QP
RPS6KA5	0.25816834	4.53E-78	6.40E-74	QP
SUZ12	0.25803524	3.37E-76	4.77E-72	QP
MRPL51	0.2578899	4.38E-237	6.19E-233	QP
CCNF	0.25756521	4.52E-177	6.40E-173	QP
DESI2	0.25747417	4.40E-82	6.22E-78	QP
PARP1	0.25732577	9.27E-85	1.31E-80	QP
SH3GL1	0.25718605	4.06E-86	5.74E-82	QP
RAD1	0.25688451	1.29E-83	1.83E-79	QP
DR1	0.25675341	6.37E-87	9.01E-83	QP
FAM24B	0.25660353	1.24E-58	1.76E-54	QP
UBE2A	0.25633682	7.24E-111	1.02E-106	QP
NSMCE4A	0.25605175	1.02E-90	1.44E-86	QP
GNG4	0.25596452	7.47E-93	1.06E-88	QP
DIAPH1	0.25587852	8.66E-86	1.23E-81	QP
CDC5L	0.25586382	8.86E-104	1.25E-99	QP
SNRPC	0.25543989	1.27E-133	1.79E-129	QP
CEP97	0.25517524	6.74E-103	9.53E-99	QP
TBL1XR1	0.25459926	2.15E-69	3.04E-65	QP
HAUS6	0.25453665	1.46E-95	2.06E-91	QP
MSN	0.25442761	1.98E-87	2.80E-83	QP
CEP57	0.25419482	5.90E-82	8.35E-78	QP
CENPI	0.25399797	2.54E-176	3.60E-172	QP
ID4	0.2539663	2.83E-38	4.01E-34	QP
EIF5	0.25356482	6.60E-120	9.34E-116	QP
CTNNAL1	0.25287749	3.91E-82	5.53E-78	QP
IGFBP3	0.25276402	1.20E-49	1.70E-45	QP
WDR76	0.25268924	1.13E-91	1.59E-87	QP
ANXA7	0.25245924	7.96E-86	1.13E-81	QP
ADAMTS1	0.25181188	3.00E-38	4.25E-34	QP
TMA7	0.25174007	3.16E-124	4.48E-120	QP
ANAPC7	0.2502995	7.70E-78	1.09E-73	QP
TXNIP	117393532	2.00E-206	2.83E-202	PQ
HLA-DRB5	0.92399654	6.65E-138	9.41E-134	PQ
IFITM3	0.9131442	2.08E-227	2.94E-223	PQ
NDRG1	0.85323179	5.85E-122	8.27E-118	PQ
DKK3	0.79719267	1.69E-110	2.40E-106	PQ
HLA-DRB1	0.78672691	1.49E-51	2.11E-47	PQ
HLA-DRA	0.78613575	8.11E-51	1.15E-46	PQ
ST3GAL5	0.78243004	6.03E-97	8.53E-93	PQ
HLA-DQB1	0.77637027	8.36E-141	1.18E-136	PQ
CTSH	0.76868436	2.89E-52	4.09E-48	PQ
COL6A2	0.76198141	3.90E-137	5.52E-133	PQ
CD74	0.74663622	7.61E-54	1.08E-49	PQ
SCG2	0.71891339	1.61E-51	2.28E-47	PQ
S100A1	0.68372082	1.27E-80	1.80E-76	PQ
COL6A1	0.66310112	1.11E-111	1.58E-107	PQ
SERPINE2	0.66184984	1.54E-56	2.18E-52	PQ
ZFP36	0.64378683	1.23E-38	1.74E-34	PQ
GPNMB	0.63846413	2.91E-90	4.12E-86	PQ
SERPINE1	0.62512265	2.33E-18	3.30E-14	PQ
TNFRSF21	0.62069566	1.35E-71	1.92E-67	PQ
PSAP	0.62064742	3.13E-159	4.43E-155	PQ
BBC3	0.607633	4.95E-176	7.00E-172	PQ
RPS10	0.60188808	7.08E-202	1.00E-197	PQ
DUSP4	0.59177154	2.51E-110	3.55E-106	PQ
HLA-DPA1	0.58191651	3.33E-36	4.71E-32	PQ
KCTD12	0.58141118	5.54E-119	7.84E-115	PQ
JUNB	0.57995375	1.80E-29	2.54E-25	PQ
MARCKSL1	0.57711986	1.27E-62	1.80E-58	PQ
IER3	0.57563614	6.06E-57	8.58E-53	PQ
MALAT1	0.55767244	2.71E-65	3.83E-61	PQ
SLC20A1	0.55578626	1.77E-93	2.51E-89	PQ
CTSB	0.5545917	1.84E-133	2.61E-129	PQ
NPC2	0.55021485	3.97E-110	5.61E-106	PQ
PHLDA3	0.54976881	2.38E-137	3.36E-133	PQ
AHNAK2	0.54971005	1.24E-77	1.75E-73	PQ
MT-ND3	0.54678884	2.29E-56	3.24E-52	PQ
A1BG	0.54348959	4.20E-270	5.94E-266	PQ
FBXO32	0.54185372	9.58E-55	1.36E-50	PQ
MTRNR2L12	0.53977207	8.76E-33	1.24E-28	PQ
CCDC85B	0.53720134	6.44E-175	9.11E-171	PQ
ITGB4	0.5318023	3.05E-280	4.32E-276	PQ
FN1	0.52831805	6.26E-85	8.86E-81	PQ
MGP	0.51090165	4.23E-16	5.98E-12	PQ
SLC1A3	0.50889722	3.67E-74	5.19E-70	PQ
TRNP1	0.50739629	8.40E-114	1.19E-109	PQ
DUSP23	0.50200463	9.60E-103	1.36E-98	PQ
CADPS	0.49272303	8.87E-108	1.25E-103	PQ
DUBR	0.49018367	3.12E-110	4.41E-106	PQ
TIMP3	0.48719321	1.04E-10	1.48E-06	PQ
GAS5	0.47839082	7.60E-108	1.08E-103	PQ
PNRC1	0.47800566	4.81E-99	6.80E-95	PQ
NRN1	0.47670508	2.32E-109	3.28E-105	PQ
SNHG32	0.47044631	4.91E-85	6.95E-81	PQ
GADD45A	0.46941614	3.31E-52	4.68E-48	PQ
MMP14	0.4675811	1.25E-42	1.77E-38	PQ
SFRP1	0.46751526	6.67E-25	9.43E-21	PQ
GYPC	0.46465513	6.06E-144	8.57E-140	PQ
IFITM2	0.45444969	6.00E-95	8.49E-91	PQ
SSBP4	0.44905862	7.18E-99	1.02E-94	PQ
NUPR1	0.44815581	8.52E-58	1.21E-53	PQ
HLA-DPB1	0.4466758	4.47E-31	6.33E-27	PQ
DUSP6	0.43843267	1.85E-52	2.62E-48	PQ
GABARAPL1	0.43706712	3.85E-85	5.44E-81	PQ
GXYLT2	0.4369616	5.38E-68	7.61E-64	PQ
BMP4	0.43536982	1.19E-77	1.69E-73	PQ
DBP	0.43441806	3.92E-87	5.54E-83	PQ
LRP1	0.43383612	1.42E-87	2.01E-83	PQ
CDKN2B	0.43346872	6.01E-101	8.51E-97	PQ
POU2F2	0.43171041	2.08E-48	2.94E-44	PQ
CYSTM1	0.43000732	1.14E-72	1.61E-68	PQ
TMEM158	0.42985947	2.10E-38	2.97E-34	PQ
EGR1	0.42895622	7.47E-13	1.06E-08	PQ
NEU1	0.42699281	2.10E-95	2.97E-91	PQ
SDC2	0.42176191	1.56E-40	2.20E-36	PQ
SUGCT	0.4209732	1.21E-49	1.71E-45	PQ
SNHG5	0.42088168	1.22E-78	1.73E-74	PQ
PRSS23	0.41982398	1.19E-27	1.69E-23	PQ
PLD3	0.41370033	9.55E-85	1.35E-80	PQ
HLA-E	0.41152393	1.82E-96	2.58E-92	PQ
PAPPA	0.41115342	1.22E-114	1.73E-110	PQ
HLA-DMA	0.41112307	2.89E-52	4.09E-48	PQ
MMP2	0.41048131	3.03E-66	4.28E-62	PQ
RGS4	0.40781385	2.55E-69	3.61E-65	PQ
HOXB6	0.40722187	1.74E-65	2.46E-61	PQ
KRT8	0.40684193	1.91E-97	2.71E-93	PQ
DDIT4	0.40269506	5.99E-57	8.47E-53	PQ
DUSP1	0.40204306	2.41E-20	3.40E-16	PQ
GRN	0.40172247	1.56E-82	2.21E-78	PQ
TYMP	0.39954501	1.54E-77	2.18E-73	PQ
PPL	0.39830418	5.15E-107	7.29E-103	PQ
YPEL3	0.39643913	1.41E-75	2.00E-71	PQ
OLFML2A	0.3920514	9.53E-54	1.35E-49	PQ
ACTC1	0.391285	2.42E-11	3.43E-07	PQ
MLPH	0.38979173	9.68E-68	1.37E-63	PQ
GLUL	0.38884568	2.10E-43	2.97E-39	PQ
FAM20C	0.38451541	7.22E-44	1.02E-39	PQ
GSN	0.38213765	1.16E-101	1.64E-97	PQ
ITGA3	0.38062003	7.90E-55	1.12E-50	PQ
SPRY1	0.38026729	2.34E-19	3.32E-15	PQ
FRMD4A	0.38009218	1.09E-58	1.55E-54	PQ
SPARC	0.37964216	1.21E-80	1.72E-76	PQ
HLA-DMB	0.37497485	7.68E-68	1.09E-63	PQ
ZFAS1	0.37306979	1.33E-122	1.88E-118	PQ
TSC22D1	0.37123602	2.57E-49	3.64E-45	PQ
GRINA	0.37086693	1.45E-99	2.06E-95	PQ
IGFBP4	0.36670304	1.03E-28	1.46E-24	PQ
ANXA4	0.36517303	2.80E-98	3.96E-94	PQ
CEBPD	0.36488695	4.17E-33	5.90E-29	PQ
ITGB5	0.36450887	7.01E-67	9.92E-63	PQ
MT-ND4L	0.36449618	8.00E-41	1.13E-36	PQ
CTSD	0.36446911	2.96E-78	4.19E-74	PQ
ASAH1	0.36018804	1.78E-67	2.52E-63	PQ
LRRC75A	0.35892239	3.60E-48	5.09E-44	PQ
MMP24OS	0.35758171	3.05E-84	4.32E-80	PQ
GABARAP	0.35694775	4.08E-120	5.78E-116	PQ
COL18A1	0.35655785	1.93E-55	2.73E-51	PQ
RPL34	0.35540621	4.62E-187	6.54E-183	PQ
TSPAN14	0.3539654	3.87E-85	5.48E-81	PQ
CTSK	0.35392371	1.06E-22	1.49E-18	PQ
BNIP3L	0.35305044	1.23E-78	1.74E-74	PQ
LAMB2	0.35252776	1.74E-65	2.47E-61	PQ
TMEM205	0.35217913	2.12E-85	3.00E-81	PQ
METRN	0.34978411	6.43E-44	9.10E-40	PQ
CSTB	0.3493912	4.38E-108	6.20E-104	PQ
SERPINF1	0.34915646	3.89E-31	5.50E-27	PQ
HLA-B	0.34843126	1.34E-30	1.90E-26	PQ
EBF2	0.34597706	4.29E-98	6.07E-94	PQ
JUN	0.34535372	7.11E-18	1.01E-13	PQ
SAT1	0.34522352	7.14E-29	1.01E-24	PQ
FAM89B	0.34447279	3.44E-76	4.87E-72	PQ
LGALS3	0.34346184	4.32E-142	6.12E-138	PQ
EEF1A1	0.34130739	1.02E-132	1.44E-128	PQ
RPS27	0.33859702	4.41E-176	6.25E-172	PQ
VAT1	0.33783277	6.74E-81	9.54E-77	PQ
PBXIP1	0.33759834	3.17E-35	4.49E-31	PQ
RNASEK	0.33660424	6.98E-123	9.88E-119	PQ
HMGA2	0.33552603	9.12E-24	1.29E-19	PQ
LAPTM4A	0.33294804	2.69E-29	3.80E-25	PQ
DYNLRB1	0.32932465	3.66E-89	5.18E-85	PQ
SNED1	0.32889729	6.49E-51	9.19E-47	PQ
FOXN3	0.32810656	8.64E-81	1.22E-76	PQ
RPL31	0.3277351	1.15E-130	1.63E-126	PQ
DAAM2	0.32688233	4.95E-32	7.00E-28	PQ
RPS25	0.3267693	7.83E-180	1.11E-175	PQ
VPS51	0.32607589	1.25E-79	1.77E-75	PQ
KCNN4	0.32553836	1.72E-41	2.44E-37	PQ
FTL	0.32376997	1.48E-109	2.09E-105	PQ
CBX6	0.32218676	3.72E-76	5.26E-72	PQ
SPON2	0.32011702	4.49E-19	6.36E-15	PQ
RPL38	0.31890637	5.83E-165	8.25E-161	PQ
HCFC1R1	0.31843509	2.29E-48	3.24E-44	PQ
MXI1	0.31804997	1.98E-92	2.80E-88	PQ
CDKN1A	0.3165233	3.86E-08	0.00054593	PQ
EPB41L4A-A	0.31647746	7.19E-77	1.02E-72	PQ
LAMA5	0.31509791	8.37E-56	1.18E-51	PQ
CNIH3	0.31487563	1.28E-62	1.82E-58	PQ
PTPA	0.31461017	6.90E-54	9.77E-50	PQ
SVIL	0.31448852	7.84E-56	1.11E-51	PQ
NPDC1	0.31409746	8.46E-73	1.20E-68	PQ
MT1X	0.31215519	1.69E-37	2.40E-33	PQ
CMTM7	0.31148786	9.49E-47	1.34E-42	PQ
IGF2R	0.31075736	1.08E-60	1.52E-56	PQ
TMEM163	0.30978695	2.55E-56	3.61E-52	PQ
IFITM1	0.30905858	4.08E-55	5.78E-51	PQ
TSC22D4	0.30859817	5.23E-69	7.39E-65	PQ
HES1	0.30813346	1.65E-06	0.0233244	PQ
KLHDC8B	0.30644448	2.82E-24	3.98E-20	PQ
LUM	0.30600687	2.77E-05	0.39227465	PQ
TSC22D3	0.30533882	1.75E-27	2.47E-23	PQ
RENBP	0.30385573	9.17E-98	1.30E-93	PQ
RPS28	0.30237486	8.41E-199	1.19E-194	PQ
TOMM7	0.30111168	2.32E-148	3.28E-144	PQ
RPS12	0.30047163	1.70E-128	2.40E-124	PQ
PAQR8	0.29967457	5.64E-66	7.98E-62	PQ
KRT19	0.29933492	4.24E-64	6.00E-60	PQ
CITED2	0.29863307	4.91E-30	6.94E-26	PQ
COMMD6	0.29698281	1.90E-117	2.69E-113	PQ
CDKN1C	0.29532929	3.94E-61	5.57E-57	PQ
RPL36A	0.29415878	1.20E-157	1.69E-153	PQ
PLAAT4	0.29411597	8.02E-61	1.13E-56	PQ
CHP1	0.29345734	1.11E-61	1.57E-57	PQ
IFI27L2	0.2933934	1.37E-85	1.94E-81	PQ
GAS6	0.29336437	1.22E-43	1.72E-39	PQ
CST3	0.29306418	2.34E-40	3.32E-36	PQ
RPL23	0.29177172	5.37E-105	7.59E-101	PQ
PDK4	0.29126114	1.47E-30	2.08E-26	PQ
BCL2L1	0.29094462	1.24E-47	1.75E-43	PQ
SERINC2	0.29000361	9.89E-18	1.40E-13	PQ
HLA-DQA1	0.28858994	1.23E-78	1.74E-74	PQ
TTN	0.28742452	7.45E-15	1.05E-10	PQ
CTSA	0.28694555	1.70E-48	2.40E-44	PQ
PDXK	0.28599288	6.34E-29	8.97E-25	PQ
RRAS	0.28576262	5.39E-52	7.63E-48	PQ
ITPR3	0.28544362	7.56E-33	1.07E-28	PQ
RHBDF1	0.28534454	5.17E-41	7.32E-37	PQ
FABP3	0.28421514	1.63E-60	2.30E-56	PQ
F2R	0.28414196	6.09E-43	8.61E-39	PQ
EIF4A2	0.2834994	2.93E-89	4.14E-85	PQ
RPL37A	0.28234276	1.24E-194	1.76E-190	PQ
COX7C	0.28204851	7.39E-108	1.05E-103	PQ
STAT2	0.28089064	6.30E-59	8.91E-55	PQ
GLMP	0.28069322	7.12E-58	1.01E-53	PQ
SLC6A8	0.28055377	7.91E-60	1.12E-55	PQ
BTG1	0.28028411	0.0019953	1	PQ
SLC27A1	0.2796071	7.84E-53	1.11E-48	PQ
CDKN2A	0.27941138	9.85E-64	1.39E-59	PQ
SIGIRR	0.27935645	5.37E-61	7.60E-57	PQ
TPBG	0.27900346	1.30E-23	1.84E-19	PQ
ANXA11	0.27825026	1.17E-61	1.66E-57	PQ
EEF2	0.27723297	8.47E-126	1.20E-121	PQ
FZD8	0.27703911	1.07E-36	1.52E-32	PQ
SCD	0.27576787	7.61E-77	1.08E-72	PQ
RPL27	0.27422166	2.07E-144	2.93E-140	PQ
SPRY4	0.27411216	1.18E-27	1.67E-23	PQ
COX6B1	0.2734318	1.83E-109	2.60E-105	PQ
LETMD1	0.27314894	4.22E-43	5.97E-39	PQ
SIRT2	0.27312737	8.96E-21	1.27E-16	PQ
KIFAP3	0.27308845	2.78E-47	3.93E-43	PQ
S100A4	0.27284757	4.18E-08	0.00059185	PQ
IER5L	0.27277815	1.67E-53	2.37E-49	PQ
AC100810.1	0.27212037	4.35E-57	6.16E-53	PQ
OST4	0.27084631	1.23E-104	1.74E-100	PQ
ZSCAN18	0.27076525	4.02E-157	5.69E-153	PQ
FKBP1A	0.27055284	1.45E-70	2.05E-66	PQ
NINJ1	0.26989186	1.32E-32	1.87E-28	PQ
EMC10	0.26942766	1.29E-52	1.83E-48	PQ
CTNNB1	0.26759096	4.40E-27	6.23E-23	PQ
IFI16	0.26752431	1.11E-57	1.56E-53	PQ
MFAP2	0.26463327	1.93E-38	2.74E-34	PQ
FHL3	0.26378788	1.44E-52	2.04E-48	PQ
ARL6IP5	0.26219636	1.28E-102	1.81E-98	PQ
LGMN	0.26171936	1.06E-65	1.51E-61	PQ
SMIM29	0.26018267	2.01E-35	2.84E-31	PQ
SQOR	0.25985187	1.15E-56	1.63E-52	PQ
COMT	0.25921314	8.71E-69	1.23E-64	PQ
MXD4	0.2587203	9.54E-53	1.35E-48	PQ
FNBP1L	0.25763075	4.22E-43	5.97E-39	PQ
QPCT	0.25657405	6.38E-43	9.03E-39	PQ
TGFBI	0.25650996	1.42E-36	2.01E-32	PQ
CA12	0.2564076	1.14E-114	1.61E-110	PQ
LINC00520	0.25585142	1.38E-132	1.96E-128	PQ
MAP1LC3B	0.25574925	2.29E-42	3.24E-38	PQ
ADM	0.2538008	5.44E-24	7.70E-20	PQ
HSD17B14	0.25313198	4.15E-78	5.88E-74	PQ
SLC25A23	0.25298992	1.76E-50	2.49E-46	PQ
TSPYL1	0.25289411	8.41E-42	1.19E-37	PQ
CTXN1	0.25241615	1.56E-75	2.21E-71	PQ
COL1A1	0.25222436	6.23E-21	8.82E-17	PQ
CPQ	0.25110391	1.29E-61	1.83E-57	PQ
RPL36	0.25076698	1.70E-154	2.41E-150	PQ
ATP1A1	0.25064425	1.51E-41	2.14E-37	PQ
DDIT3	0.25016525	8.12E-40	1.15E-35	PQ
MKI67	101810102	0	0	PP
CENPF	0.96930366	4.34E-286	6.14E-282	PP
HIST1H4C	0.9228054	5.64E-140	7.98E-136	PP
ASPM	0.83194455	1.02E-238	1.44E-234	PP
CDKN3	0.80495573	2.28E-250	3.22E-246	PP
SMC4	0.79941637	1.21E-239	1.71E-235	PP
HIST1H1B	0.78861359	1.60E-104	2.27E-100	PP
HIST1H3D	0.77686218	2.32E-64	3.29E-60	PP
CCNB1	0.7762336	1.78E-161	2.52E-157	PP
TPX2	0.77215884	4.91E-227	6.95E-223	PP
PRC1	0.76323606	3.49E-245	4.93E-241	PP
TOP2A	0.73497436	8.73E-225	1.24E-220	PP
CEP55	0.73458154	7.69E-240	1.09E-235	PP
RRM2	0.72443397	5.20E-220	7.36E-216	PP
PBK	0.70429886	4.52E-238	6.40E-234	PP
KIF20B	0.70289104	7.69E-171	1.09E-166	PP
PTTG1	0.69013791	9.66E-219	1.37E-214	PP
PCLAF	0.68292704	2.21E-182	3.13E-178	PP
DLGAP5	0.67152781	3.52E-177	4.98E-173	PP
NUSAP1	0.66744554	8.16E-215	1.15E-210	PP
BIRC5	0.66571921	1.75E-216	2.47E-212	PP
STC1	0.66446617	1.21E-115	1.72E-111	PP
CCNB2	0.66172831	2.10E-183	2.96E-179	PP
TUBA1B	0.65935557	8.32E-215	1.18E-210	PP
NUF2	0.65781028	5.75E-181	8.13E-177	PP
ANLN	0.65666317	9.30E-200	1.32E-195	PP
CDK1	0.65128038	5.23E-166	7.40E-162	PP
UBE2S	0.64088673	4.57E-186	6.46E-182	PP
TYMS	0.63948079	3.48E-181	4.93E-177	PP
MOK	0.6329669	7.94E-187	1.12E-182	PP
TK1	0.62590683	7.62E-213	1.08E-208	PP
NCAPG	0.62050117	1.74E-190	2.47E-186	PP
DIAPH3	0.60784913	7.28E-206	1.03E-201	PP
CDC20	0.59890798	3.74E-160	5.29E-156	PP
CDCA3	0.59634515	1.20E-170	1.69E-166	PP
SMC2	0.59291049	1.14E-179	1.61E-175	PP
GTSE1	0.59230961	1.44E-184	2.04E-180	PP
CENPE	0.59177611	3.14E-139	4.44E-135	PP
HIST1H1A	0.58765403	2.13E-67	3.02E-63	PP
H2AFZ	0.58327608	2.15E-221	3.04E-217	PP
HIST1H1E	0.58318637	1.20E-46	1.70E-42	PP
TMPO	0.58208037	9.43E-177	1.33E-172	PP
UBE2T	0.58046247	7.15E-142	1.01E-137	PP
UBE2C	0.5742058	4.15E-158	5.88E-154	PP
CLSPN	0.57038045	1.37E-118	1.93E-114	PP
DHFR	0.5662097	4.51E-126	6.38E-122	PP
ZWINT	0.56341381	1.86E-158	2.63E-154	PP
ATAD2	0.56336132	2.53E-117	3.58E-113	PP
RRM1	0.55930161	6.12E-138	8.66E-134	PP
KIF11	0.55885818	1.38E-170	1.96E-166	PP
DNMT1	0.55648883	5.16E-175	7.31E-171	PP
CKS1B	0.55494717	3.95E-153	5.59E-149	PP
CENPM	0.55427809	1.83E-167	2.59E-163	PP
TACC3	0.5495279	3.46E-169	4.89E-165	PP
HIST1H3B	0.54228323	6.78E-79	9.60E-75	PP
DTYMK	0.5391168	3.35E-209	4.74E-205	PP
FOXM1	0.53907417	1.35E-190	1.91E-186	PP
LMNB2	0.53834946	3.05E-179	4.32E-175	PP
MAD2L1	0.5378096	1.16E-158	1.65E-154	PP
AURKB	0.53665138	1.34E-136	1.89E-132	PP
CENPK	0.53204738	3.13E-147	4.42E-143	PP
NCAPD2	0.53197416	7.51E-164	1.06E-159	PP
KIF23	0.53083413	1.67E-131	2.36E-127	PP
SFRP1	0.52956438	1.54E-111	2.18E-107	PP
CIP2A	0.52896155	3.63E-168	5.13E-164	PP
TUBA1C	0.52627766	2.28E-134	3.22E-130	PP
CIT	0.5211461	4.03E-156	5.71E-152	PP
SPC25	0.51889441	3.00E-151	4.24E-147	PP
MIS18BP1	0.51625824	2.29E-122	3.24E-118	PP
KIFC1	0.50922057	3.12E-134	4.41E-130	PP
RAD21	0.5088499	2.59E-133	3.66E-129	PP
GGH	0.50639498	2.08E-175	2.94E-171	PP
HMGB3	0.50136542	6.47E-127	9.15E-123	PP
DEK	0.50094351	4.02E-194	5.68E-190	PP
SGO2	0.50084578	4.97E-107	7.04E-103	PP
PLK1	0.50048203	1.07E-99	1.52E-95	PP
HMMR	0.50022575	1.09E-116	1.54E-112	PP
FEN1	0.49829748	3.41E-104	4.83E-100	PP
HMGB2	0.49801631	1.44E-114	2.03E-110	PP
ECT2	0.49580553	4.84E-114	6.84E-110	PP
TUBB4B	0.4942957	3.28E-124	4.65E-120	PP
DDX39A	0.49363065	2.18E-177	3.09E-173	PP
SYNE2	0.49175753	5.56E-87	7.87E-83	PP
DEPDC1	0.49120172	1.34E-136	1.89E-132	PP
FOSL1	0.49052835	1.91E-122	2.70E-118	PP
TUBB	0.49011013	1.06E-150	1.51E-146	PP
USP1	0.49007156	1.59E-122	2.25E-118	PP
RAD51AP1	0.48881502	2.98E-134	4.22E-130	PP
ANP32E	0.48716619	1.20E-148	1.69E-144	PP
C12orf75	0.48604489	4.21E-178	5.95E-174	PP
KIF4A	0.48390864	3.75E-154	5.31E-150	PP
NSD2	0.47978632	9.55E-147	1.35E-142	PP
TUBB6	0.47507193	2.86E-124	4.04E-120	PP
MAP1B	0.47431457	1.18E-141	1.67E-137	PP
PHF19	0.47307793	5.77E-154	8.16E-150	PP
NCEH1	0.4723219	1.63E-107	2.31E-103	PP
NEK2	0.46855685	2.81E-127	3.97E-123	PP
SGO1	0.46808622	5.17E-137	7.31E-133	PP
TMEM106C	0.46801464	2.17E-106	3.06E-102	PP
TROAP	0.4667762	4.56E-137	6.45E-133	PP
CKAP2L	0.46605915	1.64E-121	2.33E-117	PP
HELLS	0.46601815	4.38E-67	6.20E-63	PP
KNL1	0.46260519	3.71E-151	5.25E-147	PP
HNRNPAB	0.46065027	6.18E-155	8.75E-151	PP
PARPBP	0.45915649	1.56E-146	2.21E-142	PP
CCDC88A	0.45891303	1.36E-102	1.93E-98	PP
CCDC34	0.45883376	1.52E-126	2.16E-122	PP
FANCI	0.45790486	1.66E-120	2.35E-116	PP
CDKN2D	0.45745813	5.57E-67	7.89E-63	PP
DUT	0.45741964	6.10E-73	8.64E-69	PP
ARL6IP1	0.45596879	2.15E-69	3.05E-65	PP
KIF2C	0.45524727	5.09E-121	7.20E-117	PP
HIST1H1C	0.45397194	1.96E-11	2.78E-07	PP
LMNB1	0.45017033	2.22E-121	3.14E-117	PP
ORC6	0.44878674	5.41E-103	7.65E-99	PP
CENPA	0.44743625	5.71E-109	8.07E-105	PP
SHCBP1	0.44583334	3.21E-148	4.54E-144	PP
CKS2	0.44428741	1.86E-80	2.63E-76	PP
NUDT1	0.44225664	4.14E-157	5.86E-153	PP
KPNB1	0.44218115	2.68E-155	3.79E-151	PP
CCNA2	0.44039524	2.07E-107	2.93E-103	PP
NUCKS1	0.43715445	4.07E-219	5.75E-215	PP
CENPN	0.43700514	2.02E-147	2.86E-143	PP
DNAJC9	0.43660548	1.85E-115	2.61E-111	PP
CENPW	0.43656706	7.54E-142	1.07E-137	PP
FAM111A	0.43618008	8.03E-87	1.14E-82	PP
FAM111B	0.43588712	6.06E-50	8.57E-46	PP
MNS1	0.43536873	1.09E-97	1.54E-93	PP
ESCO2	0.43510545	5.81E-113	8.22E-109	PP
RACGAP1	0.43246201	6.14E-123	8.68E-119	PP
HIST1H2AG	0.43196269	2.74E-78	3.87E-74	PP
PSIP1	0.43112425	2.27E-141	3.21E-137	PP
KIF14	0.43053557	2.16E-103	3.06E-99	PP
RPL39L	0.42999604	1.63E-127	2.30E-123	PP
TCF19	0.42850035	1.07E-93	1.51E-89	PP
ASF1B	0.42566651	2.37E-106	3.36E-102	PP
NUCB2	0.42240072	2.23E-133	3.15E-129	PP
BUB1	0.42109417	1.71E-119	2.42E-115	PP
SPC24	0.42015685	1.58E-135	2.24E-131	PP
HJURP	0.41936229	2.60E-78	3.68E-74	PP
MND1	0.41920401	6.75E-136	9.55E-132	PP
HMGB1	0.41843059	8.10E-190	1.15E-185	PP
MCM7	0.41744679	1.01E-92	1.43E-88	PP
CDCA2	0.41638913	4.54E-113	6.43E-109	PP
JPT1	0.41507661	3.73E-141	5.27E-137	PP
NASP	0.41432054	3.09E-109	4.37E-105	PP
PRKDC	0.41187051	1.21E-96	1.71E-92	PP
LYAR	0.41133307	7.45E-123	1.05E-118	PP
FBXO5	0.410289	4.83E-74	6.83E-70	PP
KPNA2	0.41006538	1.09E-83	1.54E-79	PP
CENPU	0.4094098	2.94E-101	4.17E-97	PP
CAVIN3	0.40621235	4.65E-113	6.59E-109	PP
CKAP5	0.40531506	1.30E-91	1.83E-87	PP
PSMD2	0.40516101	1.34E-147	1.90E-143	PP
GMNN	0.40504731	5.13E-96	7.25E-92	PP
CALM3	0.40380678	3.86E-121	5.45E-117	PP
ANPEP	0.40144852	1.34E-58	1.89E-54	PP
ITGB3BP	0.39822762	1.13E-99	1.60E-95	PP
TPM4	0.39754262	8.60E-136	1.22E-131	PP
H2AFX	0.39729554	1.93E-89	2.73E-85	PP
AXL	0.39723038	1.14E-109	1.62E-105	PP
NDC80	0.39204709	7.72E-102	1.09E-97	PP
SERPINE1	0.39169642	2.81E-35	3.97E-31	PP
POC1A	0.39145683	1.15E-123	1.62E-119	PP
PPM1G	0.38972662	4.52E-146	6.40E-142	PP
HNRNPR	0.38891845	8.48E-137	1.20E-132	PP
RANBP1	0.38881561	1.01E-148	1.43E-144	PP
PRR11	0.38803661	1.01E-110	1.43E-106	PP
HSP90AA1	0.3876284	2.32E-140	3.29E-136	PP
SIVA1	0.38537248	2.96E-132	4.19E-128	PP
MCM4	0.38472527	3.72E-61	5.26E-57	PP
PBX3	0.38424295	4.10E-93	5.80E-89	PP
MELK	0.38133824	6.94E-92	9.81E-88	PP
SMC3	0.38118336	6.43E-88	9.10E-84	PP
AHNAK	0.38090612	3.29E-112	4.65E-108	PP
CCNA1	0.38079	4.13E-56	5.85E-52	PP
TPM3	0.38010918	1.81E-140	2.56E-136	PP
RFC4	0.37897967	1.23E-80	1.74E-76	PP
SMTN	0.37813024	1.15E-79	1.63E-75	PP
YWHAH	0.37732887	6.78E-128	9.60E-124	PP
HMGN2	0.37580055	4.80E-116	6.79E-112	PP
DCBLD2	0.37217443	7.01E-83	9.91E-79	PP
BCL2A1	0.37182168	4.88E-64	6.90E-60	PP
CRIP1	0.37001743	1.94E-44	2.75E-40	PP
CEP170	0.37000255	2.91E-50	4.12E-46	PP
CTNNAL1	0.36874967	1.14E-93	1.62E-89	PP
SUPT16H	0.3682534	5.11E-69	7.24E-65	PP
SNRPD1	0.36686022	9.86E-135	1.40E-130	PP
AURKA	0.3666365	1.02E-46	1.44E-42	PP
CCT5	0.36539276	1.61E-149	2.28E-145	PP
ARHGAP11A	0.36518259	8.94E-110	1.27E-105	PP
CDCA4	0.36494488	3.76E-58	5.32E-54	PP
HLA-DRB5	0.36476728	4.62E-18	6.53E-14	PP
TMSB15A	0.36437325	1.74E-88	2.46E-84	PP
BRCA1	0.36352109	6.09E-82	8.61E-78	PP
SSRP1	0.36279768	2.03E-119	2.88E-115	PP
CKAP2	0.36278923	2.59E-40	3.66E-36	PP
PCNA	0.36040356	6.63E-42	9.38E-38	PP
PALM2-AKAP	0.36027227	1.77E-88	2.50E-84	PP
COTL1	0.3594299	1.44E-97	2.03E-93	PP
ARHGAP29	0.35827017	4.90E-62	6.93E-58	PP
TTK	0.35819354	5.70E-89	8.06E-85	PP
MYBL2	0.3559846	9.70E-92	1.37E-87	PP
RPA3	0.35559276	8.14E-94	1.15E-89	PP
SMC1A	0.35502806	1.46E-63	2.06E-59	PP
SPDL1	0.35404502	9.91E-63	1.40E-58	PP
SAC3D1	0.35132861	5.60E-86	7.93E-82	PP
EZR	0.35047343	4.29E-89	6.07E-85	PP
TEX30	0.34985236	2.86E-91	4.04E-87	PP
BUB3	0.34771182	3.02E-106	4.27E-102	PP
MASTL	0.34768959	2.59E-71	3.67E-67	PP
KIF20A	0.34707272	3.62E-80	5.12E-76	PP
CDC45	0.34704561	3.02E-69	4.28E-65	PP
NRIP3	0.34703002	5.05E-72	7.14E-68	PP
TAGLN2	0.3465395	4.13E-106	5.84E-102	PP
SLBP	0.34647977	1.48E-61	2.10E-57	PP
SFPQ	0.34626319	1.90E-95	2.69E-91	PP
MZT1	0.3462448	6.83E-83	9.67E-79	PP
SSR3	0.34613847	3.67E-113	5.19E-109	PP
DKC1	0.34543113	8.67E-95	1.23E-90	PP
CDCA5	0.34514647	1.05E-96	1.48E-92	PP
GINS2	0.34512953	9.01E-66	1.27E-61	PP
LRR1	0.34440043	1.02E-88	1.44E-84	PP
CSE1L	0.3443186	1.04E-91	1.46E-87	PP
KNSTRN	0.34343582	8.25E-61	1.17E-56	PP
CHAF1A	0.3432243	9.67E-62	1.37E-57	PP
NT5E	0.34226377	1.10E-89	1.56E-85	PP
HSPD1	0.34157546	1.06E-115	1.51E-111	PP
SMS	0.34137645	7.07E-100	1.00E-95	PP
PKMYT1	0.34118408	7.53E-80	1.07E-75	PP
NANS	0.34118322	4.07E-111	5.76E-107	PP
KIF15	0.34093524	1.55E-109	2.20E-105	PP
CENPX	0.34076559	5.04E-74	7.13E-70	PP
FLNA	0.33760655	2.99E-92	4.23E-88	PP
PTGES3	0.33691099	6.57E-180	9.30E-176	PP
GAS2L3	0.33687916	6.02E-74	8.52E-70	PP
CACYBP	0.33658358	2.14E-113	3.03E-109	PP
BAZ1B	0.33567008	3.10E-64	4.39E-60	PP
NCAPH	0.3354431	6.41E-98	9.07E-94	PP
WDR34	0.3354276	2.07E-77	2.93E-73	PP
PA2G4	0.3347911	3.78E-133	5.35E-129	PP
AC007952.4	0.33468853	1.32E-50	1.87E-46	PP
VRK1	0.33456214	2.25E-72	3.19E-68	PP
MCM3	0.33349602	3.71E-49	5.25E-45	PP
SKA2	0.33285574	4.67E-93	6.60E-89	PP
SRSF2	0.33276831	4.20E-117	5.95E-113	PP
STIP1	0.33254154	9.60E-102	1.36E-97	PP
HNRNPD	0.33084591	2.67E-99	3.78E-95	PP
FUS	0.33081415	5.78E-110	8.18E-106	PP
MCM10	0.33063579	4.72E-65	6.68E-61	PP
HNRNPU	0.32990954	5.94E-65	8.40E-61	PP
RIF1	0.32973996	7.53E-52	1.07E-47	PP
PRIM1	0.32871091	2.48E-60	3.51E-56	PP
ACTG2	0.32834066	2.38E-56	3.37E-52	PP
CBR3	0.32798592	7.48E-81	1.06E-76	PP
STMN1	0.32718163	2.93E-114	4.15E-110	PP
RUVBL2	0.32716446	1.30E-90	1.84E-86	PP
AC253572.2	0.32605225	1.65E-39	2.33E-35	PP
C1QL1	0.32599779	1.34E-81	1.90E-77	PP
CAVIN1	0.32561714	7.72E-107	1.09E-102	PP
MCL1	0.32490649	7.17E-55	1.01E-50	PP
MXD3	0.3244242	7.07E-82	1.00E-77	PP
CDC6	0.3241559	2.50E-49	3.54E-45	PP
ATAD5	0.32394461	3.52E-66	4.99E-62	PP
ALCAM	0.32363402	4.33E-78	6.12E-74	PP
LRRFIP2	0.32309056	4.05E-77	5.72E-73	PP
TUBG1	0.32263213	4.43E-62	6.26E-58	PP
POLD3	0.32038836	7.60E-56	1.08E-51	PP
NTNG1	0.32031074	4.95E-50	7.01E-46	PP
LRRC59	0.32025595	2.44E-90	3.45E-86	PP
MANCR	0.31865352	3.20E-66	4.53E-62	PP
CCDC18	0.31850761	8.41E-71	1.19E-66	PP
TFPI2	0.31829806	5.30E-64	7.50E-60	PP
YES1	0.31825363	8.72E-48	1.23E-43	PP
PTBP1	0.31773551	3.62E-86	5.13E-82	PP
CENPH	0.3175589	2.34E-81	3.31E-77	PP
PARP1	0.31734057	7.50E-51	1.06E-46	PP
PSMC3	0.31694199	4.62E-100	6.54E-96	PP
C19orf33	0.3165668	6.75E-50	9.54E-46	PP
NT5DC2	0.31604512	1.13E-79	1.59E-75	PP
FBL	0.31601041	1.52E-105	2.15E-101	PP
NOP56	0.31578543	1.13E-85	1.60E-81	PP
CDCP1	0.315514	6.91E-61	9.78E-57	PP
UQCC3	0.31428487	7.54E-92	1.07E-87	PP
LBR	0.31405809	6.36E-64	9.01E-60	PP
PGP	0.31383839	1.34E-92	1.90E-88	PP
HLA-DQB1	0.31373907	2.60E-44	3.68E-40	PP
RGMB	0.31355027	1.95E-52	2.76E-48	PP
G0S2	0.31348192	1.33E-23	1.88E-19	PP
HNRNPA2B1	0.31342484	2.81E-135	3.97E-131	PP
GALNT6	0.31255472	5.87E-62	8.30E-58	PP
H2AFV	0.31247717	4.75E-110	6.71E-106	PP
ANP32B	0.31173887	3.15E-135	4.45E-131	PP
BUB1B	0.3116405	2.92E-83	4.13E-79	PP
ARPC5L	0.3113735	1.02E-98	1.44E-94	PP
MYH9	0.3109226	2.73E-70	3.86E-66	PP
PNP	0.31073851	4.25E-67	6.02E-63	PP
C9orf40	0.31064965	2.76E-68	3.91E-64	PP
SRPK1	0.31020931	2.92E-73	4.13E-69	PP
SACS	0.31010748	1.51E-54	2.13E-50	PP
LGALS1	0.30999977	1.34E-104	1.90E-100	PP
SKA3	0.3096681	2.93E-111	4.14E-107	PP
IKBIP	0.30895865	1.39E-74	1.96E-70	PP
EZH2	0.3089079	3.08E-64	4.35E-60	PP
UHRF1	0.30835751	2.34E-67	3.31E-63	PP
CDT1	0.30818282	1.90E-65	2.69E-61	PP
BARD1	0.30763525	6.26E-55	8.86E-51	PP
HNRNPA3	0.30749623	1.10E-114	1.55E-110	PP
SRRT	0.30720596	9.68E-68	1.37E-63	PP
ILF2	0.30661117	3.39E-111	4.80E-107	PP
ADTRP	0.30523366	2.72E-46	3.85E-42	PP
RBM25	0.30522673	3.50E-66	4.95E-62	PP
CAV1	0.30514586	2.02E-93	2.86E-89	PP
EXOSC8	0.30432379	1.29E-69	1.82E-65	PP
NCL	0.30432082	1.76E-44	2.48E-40	PP
QSER1	0.30406434	1.66E-63	2.35E-59	PP
TEDC1	0.30393675	1.96E-79	2.77E-75	PP
SRSF7	0.30240173	1.40E-87	1.99E-83	PP
BCL2L12	0.30146787	2.50E-64	3.54E-60	PP
RHEB	0.30122669	2.76E-101	3.90E-97	PP
PEX5L	0.30088185	1.10E-39	1.56E-35	PP
PPP1CA	0.30078	5.56E-106	7.86E-102	PP
C16orf95	0.29982616	1.61E-53	2.28E-49	PP
ECI2	0.29961704	1.78E-77	2.52E-73	PP
TOMM40	0.29928698	1.57E-86	2.22E-82	PP
EIF4EBP1	0.29890386	2.54E-66	3.60E-62	PP
MAGOHB	0.29860619	6.65E-79	9.41E-75	PP
C2orf88	0.29846827	9.82E-69	1.39E-64	PP
DRAP1	0.29830633	4.72E-102	6.69E-98	PP
HNRNPM	0.29669945	5.96E-103	8.44E-99	PP
MSN	0.29668969	3.81E-62	5.40E-58	PP
SNRPB	0.2966604	3.49E-112	4.94E-108	PP
SPAG5	0.2965941	1.07E-98	1.51E-94	PP
TRIP13	0.29649432	2.01E-87	2.85E-83	PP
RTKN2	0.29638045	1.46E-66	2.07E-62	PP
RAB3B	0.29507708	1.86E-58	2.63E-54	PP
PAFAH1B3	0.29493194	1.04E-48	1.47E-44	PP
DMBT1	0.29429503	6.85E-51	9.69E-47	PP
FGF5	0.29428422	1.14E-59	1.62E-55	PP
ACTL6A	0.29405685	2.53E-85	3.59E-81	PP
GNPNAT1	0.2939467	8.56E-56	1.21E-51	PP
FARP1	0.29353961	8.16E-68	1.15E-63	PP
BZW1	0.2928473	3.02E-85	4.27E-81	PP
MPP6	0.29252599	4.96E-69	7.01E-65	PP
KMT5A	0.29151558	9.46E-50	1.34E-45	PP
TJP1	0.29128559	5.80E-48	8.21E-44	PP
SVIP	0.29001414	1.21E-56	1.71E-52	PP
C3orf14	0.2892108	1.17E-65	1.66E-61	PP
E2F1	0.28906272	1.10E-40	1.56E-36	PP
RFC2	0.28872191	1.49E-43	2.11E-39	PP
CALU	0.28782522	2.73E-88	3.86E-84	PP
RECQL	0.28772359	3.44E-57	4.87E-53	PP
WDHD1	0.28707559	3.42E-63	4.84E-59	PP
CLEC11A	0.2859337	6.75E-70	9.55E-66	PP
NCAPG2	0.28389662	4.27E-87	6.04E-83	PP
CBX5	0.2826149	1.41E-66	1.99E-62	PP
HP1BP3	0.28256002	2.60E-46	3.68E-42	PP
PIMREG	0.28204742	2.27E-88	3.22E-84	PP
SYNCRIP	0.28134241	2.29E-73	3.24E-69	PP
VCAN	0.28129645	7.91E-69	1.12E-64	PP
UAP1	0.2807903	8.23E-64	1.16E-59	PP
DBF4	0.28016059	3.78E-44	5.36E-40	PP
BRCA2	0.27996975	6.86E-65	9.70E-61	PP
HIRIP3	0.27979402	6.06E-57	8.57E-53	PP
KIF18A	0.2796718	6.76E-54	9.57E-50	PP
GMPS	0.27952743	3.51E-53	4.96E-49	PP
SAE1	0.27950109	6.78E-68	9.60E-64	PP
CCT2	0.27820059	4.92E-101	6.97E-97	PP
NUDC	0.27810012	1.11E-97	1.57E-93	PP
H3F3B	0.27754758	2.55E-127	3.61E-123	PP
NUDT5	0.27673846	5.06E-51	7.17E-47	PP
EIF5	0.2761412	6.36E-101	9.00E-97	PP
CEP78	0.27600015	5.85E-50	8.28E-46	PP
DHCR24	0.27561026	3.79E-50	5.36E-46	PP
PPP1R14A	0.27545085	4.30E-72	6.09E-68	PP
TPRKB	0.27418698	1.17E-81	1.66E-77	PP
ROCK2	0.27354031	4.89E-49	6.92E-45	PP
RAN	0.27321138	2.11E-126	2.99E-122	PP
STEAP1	0.27295606	5.83E-56	8.24E-52	PP
DEPDC1B	0.27292029	2.34E-80	3.31E-76	PP
LPXN	0.27289047	5.37E-58	7.60E-54	PP
CMC2	0.27246741	4.91E-52	6.95E-48	PP
PNN	0.27236519	8.10E-52	1.15E-47	PP
EBNA1BP2	0.27205084	2.45E-69	3.47E-65	PP
ATP2B4	0.27194618	1.23E-51	1.74E-47	PP
MARCKS	0.27193857	1.01E-41	1.43E-37	PP
DLC1	0.27166706	1.80E-48	2.55E-44	PP
FAM83D	0.27150418	8.30E-62	1.17E-57	PP
CHEK1	0.27130136	4.89E-59	6.92E-55	PP
MAPKAP1	0.27117311	2.58E-58	3.65E-54	PP
SDC1	0.27111876	7.94E-41	1.12E-36	PP
SNRPG	0.26993364	1.27E-94	1.80E-90	PP
NOP58	0.26989189	3.48E-64	4.92E-60	PP
BLM	0.26986119	7.23E-66	1.02E-61	PP
ACTN4	0.26953862	3.16E-79	4.46E-75	PP
MLEC	0.26888376	1.33E-73	1.88E-69	PP
ILF3	0.26872298	5.62E-63	7.95E-59	PP
EXO1	0.26832397	1.48E-64	2.09E-60	PP
ZEB1	0.26809605	9.03E-45	1.28E-40	PP
HAT1	0.26705885	5.51E-50	7.80E-46	PP
CNIH4	0.26705054	3.26E-64	4.61E-60	PP
CRNDE	0.26697998	8.68E-56	1.23E-51	PP
MIS18A	0.26696959	1.51E-56	2.13E-52	PP
C11orf24	0.26670859	1.46E-59	2.07E-55	PP
ARPC5	0.26649882	2.87E-95	4.05E-91	PP
HSP90B1	0.26508543	1.03E-71	1.46E-67	PP
CDCA8	0.26505734	1.01E-58	1.43E-54	PP
ARHGDIB	0.26459425	2.04E-56	2.89E-52	PP
COMMD4	0.26455212	2.30E-67	3.26E-63	PP
SMURF2	0.26424586	1.48E-37	2.09E-33	PP
TFDP1	0.2642124	5.06E-56	7.16E-52	PP
PRSS23	0.26338271	7.73E-48	1.09E-43	PP
HAS2	0.26337679	1.81E-27	2.56E-23	PP
TOPBP1	0.26328552	2.26E-55	3.19E-51	PP
POP7	0.26308785	3.55E-72	5.03E-68	PP
NUP50	0.26278429	1.09E-53	1.54E-49	PP
NMU	0.26274724	1.73E-60	2.45E-56	PP
GSPT1	0.26264207	4.45E-53	6.30E-49	PP
SF3B2	0.26219841	1.02E-65	1.45E-61	PP
TPR	0.26204847	2.12E-47	3.00E-43	PP
DTL	0.2616276	1.17E-44	1.66E-40	PP
EIF4G1	0.26135333	1.34E-45	1.89E-41	PP
S100A10	0.26130767	2.20E-82	3.11E-78	PP
CTSC	0.25992874	1.71E-65	2.43E-61	PP
EIF1AX	0.25992453	8.55E-90	1.21E-85	PP
PRKAG2	0.25924599	3.45E-51	4.88E-47	PP
HACD3	0.25895153	1.21E-65	1.71E-61	PP
ALYREF	0.25887733	1.60E-52	2.27E-48	PP
ZWILCH	0.25860985	6.94E-68	9.82E-64	PP
CLIC1	0.25848774	4.76E-88	6.73E-84	PP
LOXL1-AS1	0.25720872	1.13E-37	1.60E-33	PP
FANCD2	0.25708192	1.07E-81	1.51E-77	PP
G3BP1	0.25674916	1.38E-60	1.95E-56	PP
PITPNC1	0.2566117	3.50E-49	4.96E-45	PP
MT-ND6	0.25651707	5.57E-30	7.88E-26	PP
MTHFD1	0.25644747	3.61E-35	5.10E-31	PP
NOLC1	0.25609223	1.58E-41	2.24E-37	PP
DLEU2	0.25579641	2.79E-67	3.95E-63	PP
HSPB11	0.25555752	1.08E-43	1.53E-39	PP
NCAPH2	0.25465056	1.40E-50	1.98E-46	PP
[truncated: 15 more rows]
