# Supplementary material for: GPNMB marks a quiescent cell population in melanoma and promotes metastasis formation
Source: EMBO Rep. 2025 Jun 17;26(15):3804–30. doi: 10.1038/s44319-025-00501-w (PMC12332017; doi:10.1038/s44319-025-00501-w)
Supplement: Supplementary file 4 — Dataset EV2 [file 44319_2025_501_MOESM4_ESM.xlsx]

## Sheet: Legend
Dataset EV2. Marker genes of QQ-primary and QQ-metastatic populations in MM13 melanomas. Marker genes identified using differential gene expression of primary and metastatic QQ cells versus all others (negative binomial test, log2FC≧0.25, padj≦0.01)

## Sheet: EV2
	p_val	avg_log2FC	pct.1	pct.2	p_val_adj	Populations
BGLAP	3.67049e-57	1.46427	0.523	0.433	5.19338e-53	QQprim
HMOX1	1.46736e-92	1.43677	0.594	0.49	2.07617e-88	QQprim
RRAD	7.3034e-146	1.11928	0.866	0.773	1.03336e-141	QQprim
CHRNA1	5.42892e-233	1.0509	0.811	0.633	7.68137e-229	QQprim
FBXO32	1.49371e-238	1.04534	0.837	0.673	2.11345e-234	QQprim
MYL1	2.98646e-53	0.987438	0.147	0.065	4.22554e-49	QQprim
HSPA1A	1.34932e-129	0.90914	0.841	0.74	1.90916e-125	QQprim
SQSTM1	7.83865e-249	0.876057	0.996	0.99	1.10909e-244	QQprim
SOD3	7.11985e-80	0.868024	0.72	0.65	1.00739e-75	QQprim
FTL	6.84096e-110	0.85833	1	1	9.67928e-106	QQprim
FST	9.38392e-63	0.85424	0.504	0.38	1.32773e-58	QQprim
CRYAB	3.94768e-58	0.833027	0.766	0.727	5.58558e-54	QQprim
FTH1	6.42148e-129	0.820452	1	1	9.08576e-125	QQprim
NNMT	4.59363e-100	0.812196	0.525	0.36	6.49953e-96	QQprim
RTN2	1.44678e-237	0.800917	0.931	0.862	2.04706e-233	QQprim
SERPINF1	9.82299e-270	0.79106	0.994	0.983	1.38985e-265	QQprim
SERPINI1	1.06292e-169	0.783472	0.427	0.203	1.50392e-165	QQprim
CALM1	3.46015e-93	0.783333	1	1	4.89576e-89	QQprim
HIST1H2AC	3.85068e-93	0.769581	0.584	0.477	5.44833e-89	QQprim
PDLIM3	8.37327e-205	0.759416	0.945	0.891	1.18473e-200	QQprim
GPNMB	5.48888e-98	0.719389	0.771	0.693	7.76621e-94	QQprim
ANKRD10	2.15284e-128	0.681895	0.815	0.732	3.04605e-124	QQprim
CDKN1A	1.10976e-99	0.653025	0.924	0.897	1.5702e-95	QQprim
HSPA6	1.1191e-27	0.646757	0.101	0.05	1.58342e-23	QQprim
TIMP3	1.32543e-126	0.641513	0.94	0.913	1.87536e-122	QQprim
GMPR	2.63804e-156	0.638021	0.649	0.471	3.73257e-152	QQprim
LUM	2.7725e-82	0.618664	0.276	0.137	3.92281e-78	QQprim
YPEL3	4.15158e-180	0.606178	0.703	0.496	5.87407e-176	QQprim
KLHL41	1.57406e-141	0.60406	0.426	0.218	2.22714e-137	QQprim
HSPA1B	1.67774e-86	0.604024	0.702	0.587	2.37383e-82	QQprim
CYB5R1	7.89918e-137	0.593375	0.784	0.692	1.11765e-132	QQprim
SELENOM	3.62179e-116	0.589704	0.359	0.189	5.12447e-112	QQprim
TMEM205	1.30597e-191	0.589391	0.965	0.926	1.84782e-187	QQprim
MGP	1.20605e-55	0.583815	0.194	0.097	1.70645e-51	QQprim
P4HA2	2.93669e-78	0.577758	0.796	0.738	4.15513e-74	QQprim
STAC3	8.0648e-35	0.575474	0.3	0.214	1.14109e-30	QQprim
EIF4A2	3.1542e-299	0.565737	1	1	4.46287e-295	QQprim
ATP6V1G1	1.9432e-176	0.547926	0.999	0.998	2.74944e-172	QQprim
RAMP1	5.69264e-61	0.54447	0.37	0.244	8.05451e-57	QQprim
CLU	1.00125e-112	0.544266	0.805	0.712	1.41667e-108	QQprim
NINJ1	2.70429e-121	0.544201	0.797	0.686	3.8263e-117	QQprim
ISCU	2.19147e-157	0.539413	0.979	0.958	3.10072e-153	QQprim
PDXK	2.96442e-94	0.537882	0.876	0.84	4.19435e-90	QQprim
MALAT1	2.94342e-21	0.523465	0.998	0.998	4.16465e-17	QQprim
DNAJB4	7.15023e-72	0.520568	0.577	0.48	1.01169e-67	QQprim
PNRC1	9.95053e-154	0.518327	0.916	0.841	1.4079e-149	QQprim
GXYLT2	1.67432e-68	0.517148	0.552	0.437	2.369e-64	QQprim
PLK2	1.8414e-120	0.516387	0.878	0.801	2.6054e-116	QQprim
PBXIP1	4.51758e-138	0.515237	0.631	0.446	6.39193e-134	QQprim
TSC22D3	6.12034e-125	0.512083	0.906	0.854	8.65966e-121	QQprim
SOX4	4.24765e-42	0.51168	0.858	0.834	6.00999e-38	QQprim
TGFB1	6.37705e-51	0.504799	0.536	0.447	9.0229e-47	QQprim
CAP2	5.25676e-83	0.504781	0.838	0.799	7.43779e-79	QQprim
ITGA7	2.61536e-89	0.500511	0.838	0.773	3.70047e-85	QQprim
CCN1	1.47904e-57	0.49305	0.9	0.891	2.0927e-53	QQprim
ST3GAL5	2.3664e-101	0.491711	0.568	0.399	3.34822e-97	QQprim
GSN	3.55572e-181	0.487584	0.995	0.988	5.03098e-177	QQprim
JSRP1	4.54178e-65	0.480459	0.435	0.301	6.42616e-61	QQprim
ARL6IP5	2.09641e-167	0.479328	0.999	0.999	2.96621e-163	QQprim
POPDC3	3.03966e-116	0.478926	0.71	0.593	4.30081e-112	QQprim
CEBPB	6.47838e-80	0.478499	0.96	0.951	9.16626e-76	QQprim
ASAH1	2.67101e-103	0.478172	0.844	0.784	3.77921e-99	QQprim
PRDX2	1.90692e-20	0.475469	0.372	0.321	2.6981e-16	QQprim
GPM6B	1.07065e-84	0.473406	0.559	0.414	1.51486e-80	QQprim
PMAIP1	6.31466e-46	0.470659	0.852	0.833	8.93461e-42	QQprim
LRRN4CL	8.23387e-76	0.466074	0.484	0.345	1.16501e-71	QQprim
FABP3	8.25283e-100	0.465852	0.296	0.147	1.16769e-95	QQprim
PSAP	2.58331e-106	0.464421	0.983	0.963	3.65513e-102	QQprim
YBX3	9.11372e-157	0.462092	1	0.999	1.2895e-152	QQprim
CHCHD10	6.99547e-138	0.461695	0.956	0.923	9.89788e-134	QQprim
SAT1	2.80075e-94	0.459308	0.967	0.951	3.96278e-90	QQprim
CEBPD	1.17534e-51	0.456034	0.904	0.894	1.66299e-47	QQprim
CTSD	5.86113e-112	0.453897	0.967	0.949	8.29292e-108	QQprim
ITGA10	2.69952e-90	0.453499	0.674	0.539	3.81955e-86	QQprim
SGCA	1.21292e-58	0.453409	0.399	0.276	1.71616e-54	QQprim
NUDT14	1.42495e-81	0.452372	0.586	0.467	2.01617e-77	QQprim
SNRPN	2.16578e-109	0.452012	0.873	0.816	3.06436e-105	QQprim
PHLDB2	2.50336e-31	0.448888	0.704	0.67	3.542e-27	QQprim
CST3	1.84408e-183	0.445275	1	1	2.60918e-179	QQprim
RASSF4	2.21125e-53	0.44253	0.605	0.516	3.1287e-49	QQprim
TWIST1	1.41223e-26	0.441416	0.916	0.921	1.99816e-22	QQprim
DNAJB1	1.16259e-67	0.440483	0.955	0.942	1.64495e-63	QQprim
HOPX	2.76838e-72	0.43595	0.485	0.362	3.91698e-68	QQprim
GAS5	5.62295e-189	0.435432	0.999	1	7.95592e-185	QQprim
MMP11	2.16885e-18	0.433758	0.22	0.166	3.0687e-14	QQprim
GLRX	4.19383e-178	0.433718	0.994	0.992	5.93385e-174	QQprim
UBC	1.35998e-159	0.430666	1	1	1.92424e-155	QQprim
MAP1LC3B	1.07232e-80	0.429624	0.935	0.918	1.51723e-76	QQprim
TRAPPC6A	4.58316e-66	0.428076	0.507	0.399	6.48471e-62	QQprim
PURB	9.81681e-55	0.423075	0.753	0.715	1.38898e-50	QQprim
GAS1	7.62643e-87	0.422458	0.926	0.868	1.07906e-82	QQprim
MAP1LC3A	1.2359e-65	0.422418	0.519	0.417	1.74867e-61	QQprim
SCG2	4.41942e-41	0.422416	0.634	0.539	6.25304e-37	QQprim
NEU1	2.40506e-110	0.418712	0.808	0.695	3.40292e-106	QQprim
SCN1B	1.21879e-83	0.418508	0.766	0.701	1.72446e-79	QQprim
C11orf96	4.07791e-16	0.416203	0.515	0.463	5.76984e-12	QQprim
COMT	2.92443e-131	0.415951	0.948	0.902	4.13777e-127	QQprim
NQO1	7.97734e-14	0.415566	0.688	0.712	1.12871e-09	QQprim
PGM2L1	8.05343e-28	0.413255	0.674	0.653	1.13948e-23	QQprim
PHLDA3	1.09751e-123	0.410706	0.957	0.918	1.55287e-119	QQprim
IGFBP5	1.66604e-49	0.409111	0.541	0.431	2.35729e-45	QQprim
CPEB2	1.5111e-58	0.408391	0.709	0.652	2.13806e-54	QQprim
ENO3	1.2363e-20	0.406267	0.217	0.161	1.74923e-16	QQprim
GABARAP	7.77183e-116	0.404983	0.999	0.999	1.09964e-111	QQprim
CDH15	1.30698e-67	0.399058	0.508	0.384	1.84925e-63	QQprim
SLC27A1	1.221e-86	0.399039	0.701	0.594	1.72759e-82	QQprim
DMPK	2.50164e-52	0.398407	0.474	0.374	3.53957e-48	QQprim
SLC25A4	3.82781e-72	0.395508	0.88	0.854	5.41597e-68	QQprim
QPRT	3.92818e-54	0.394748	0.275	0.167	5.55798e-50	QQprim
ARMCX1	4.2254e-96	0.394327	0.868	0.819	5.97851e-92	QQprim
TIMP1	5.22393e-39	0.394021	1	1	7.39134e-35	QQprim
HTRA1	4.80762e-89	0.39394	0.996	0.997	6.80231e-85	QQprim
SPARC	5.33903e-98	0.391088	0.97	0.939	7.55419e-94	QQprim
CDKN1C	2.5622e-47	0.390112	0.545	0.448	3.62526e-43	QQprim
KLHL24	1.70366e-78	0.389332	0.491	0.349	2.41051e-74	QQprim
NME3	5.11418e-99	0.389279	0.916	0.874	7.23605e-95	QQprim
MRLN	3.42746e-96	0.388158	0.215	0.087	4.84952e-92	QQprim
PHYH	4.52235e-70	0.388025	0.739	0.687	6.39867e-66	QQprim
HSPH1	1.04235e-36	0.387447	0.882	0.902	1.47482e-32	QQprim
MFSD12	5.07696e-132	0.387188	0.978	0.966	7.1834e-128	QQprim
CCN2	6.63623e-24	0.386572	0.869	0.862	9.38961e-20	QQprim
TP53I3	1.02538e-68	0.384079	0.88	0.864	1.45081e-64	QQprim
GNPDA1	3.93924e-61	0.381855	0.865	0.856	5.57363e-57	QQprim
MGST1	5.06246e-41	0.378517	0.928	0.918	7.16288e-37	QQprim
CYSTM1	8.19946e-70	0.377449	0.875	0.842	1.16014e-65	QQprim
NEAT1	9.0381e-33	0.375014	0.977	0.981	1.2788e-28	QQprim
CITED2	1.51592e-52	0.373845	0.843	0.814	2.14488e-48	QQprim
TMEM108	2.53689e-66	0.372169	0.595	0.499	3.58945e-62	QQprim
SIX1	1.61472e-65	0.370561	0.965	0.957	2.28466e-61	QQprim
GOLIM4	1.67157e-12	0.369501	0.871	0.901	2.3651e-08	QQprim
PGF	6.70238e-43	0.369174	0.88	0.844	9.48319e-39	QQprim
PCMTD1	1.29852e-58	0.367942	0.635	0.555	1.83728e-54	QQprim
SPINK2	4.50226e-51	0.366241	0.135	0.058	6.37024e-47	QQprim
MEF2C	1.00757e-24	0.366207	0.407	0.339	1.42562e-20	QQprim
FCGRT	3.59119e-41	0.365988	0.31	0.217	5.08118e-37	QQprim
YPEL5	1.8405e-73	0.364661	0.849	0.789	2.60413e-69	QQprim
EPB41L4A-AS1	3.7221e-140	0.363691	0.991	0.979	5.26641e-136	QQprim
COL11A1	3.72205e-28	0.363174	0.351	0.278	5.26633e-24	QQprim
ARMCX3	1.70713e-91	0.36313	0.931	0.909	2.41541e-87	QQprim
CTSH	4.1829e-41	0.359582	0.369	0.269	5.91838e-37	QQprim
CREBRF	7.42909e-57	0.358487	0.569	0.469	1.05114e-52	QQprim
SMIM3	4.79549e-57	0.35535	0.778	0.722	6.78514e-53	QQprim
JUND	6.70959e-113	0.355021	0.998	0.998	9.4934e-109	QQprim
RGS2	2.38556e-24	0.353412	0.751	0.721	3.37533e-20	QQprim
IGBP1	9.8387e-107	0.352734	0.978	0.963	1.39208e-102	QQprim
SAT2	6.34854e-83	0.351878	0.975	0.968	8.98254e-79	QQprim
BAG3	3.73552e-36	0.351076	0.848	0.838	5.28539e-32	QQprim
PLEKHO1	4.4386e-78	0.349669	0.921	0.905	6.28017e-74	QQprim
MAP1A	1.90812e-33	0.348466	0.504	0.446	2.6998e-29	QQprim
ATP6V0E1	4.28143e-101	0.346649	1	0.999	6.0578e-97	QQprim
C2	5.79298e-73	0.346284	0.384	0.251	8.19648e-69	QQprim
SOD2	5.73492e-08	0.345531	0.822	0.846	0.000811434	QQprim
FAM162A	1.20927e-145	0.342776	0.988	0.972	1.71099e-141	QQprim
SLC26A2	1.65647e-51	0.341794	0.684	0.618	2.34375e-47	QQprim
SLC29A1	1.37037e-32	0.341098	0.668	0.621	1.93893e-28	QQprim
MPG	1.67836e-134	0.340288	0.999	0.994	2.37471e-130	QQprim
FOXD3-AS1	4.20724e-62	0.340207	0.387	0.27	5.95282e-58	QQprim
EIF4EBP3	3.94331e-52	0.339849	0.57	0.492	5.57939e-48	QQprim
TENT5A	6.92121e-49	0.339438	0.572	0.475	9.79282e-45	QQprim
DPP7	9.58803e-61	0.338986	0.963	0.963	1.35661e-56	QQprim
SARAF	3.03788e-102	0.338225	0.984	0.983	4.2983e-98	QQprim
CTHRC1	2.16089e-111	0.337869	1	0.999	3.05745e-107	QQprim
CCND3	4.28868e-67	0.336319	0.878	0.846	6.06805e-63	QQprim
PLD3	7.58107e-79	0.335709	0.842	0.789	1.07265e-74	QQprim
AOPEP	4.28725e-28	0.335371	0.617	0.584	6.06602e-24	QQprim
TERF2IP	3.41958e-78	0.335133	0.932	0.915	4.83836e-74	QQprim
ABHD14B	2.70793e-91	0.335116	0.912	0.876	3.83145e-87	QQprim
MRAS	3.65958e-32	0.334143	0.454	0.384	5.17794e-28	QQprim
CAVIN4	6.17704e-25	0.333823	0.166	0.105	8.73989e-21	QQprim
CHMP1B	1.53097e-58	0.33305	0.919	0.904	2.16618e-54	QQprim
ISG15	2.08306e-15	0.332662	0.312	0.266	2.94732e-11	QQprim
DNAJA4	4.58214e-44	0.330862	0.347	0.252	6.48327e-40	QQprim
DUSP13	4.71302e-52	0.330628	0.666	0.576	6.66845e-48	QQprim
DNAJB9	6.56795e-38	0.330301	0.478	0.412	9.293e-34	QQprim
TMEM219	2.31886e-94	0.329348	0.967	0.955	3.28096e-90	QQprim
PCDH7	1.13032e-48	0.328895	0.576	0.482	1.59928e-44	QQprim
RSRP1	6.67517e-55	0.327012	0.638	0.548	9.44469e-51	QQprim
STN1	2.62509e-75	0.326656	0.859	0.817	3.71424e-71	QQprim
CTSF	4.92795e-35	0.324666	0.523	0.461	6.97256e-31	QQprim
ELOVL3	1.86163e-29	0.324217	0.378	0.288	2.63402e-25	QQprim
PLAAT4	1.1345e-44	0.323211	0.325	0.226	1.60521e-40	QQprim
LGALS3BP	2.30928e-76	0.322989	0.949	0.931	3.26739e-72	QQprim
DEDD2	2.48853e-47	0.322416	0.629	0.572	3.52103e-43	QQprim
TFPT	5.96726e-80	0.321959	0.916	0.902	8.44308e-76	QQprim
MAGED2	1.3688e-51	0.321768	0.93	0.913	1.93672e-47	QQprim
KLF9	5.20343e-50	0.320691	0.652	0.569	7.36233e-46	QQprim
GRN	6.17621e-57	0.31996	0.908	0.895	8.73871e-53	QQprim
DAAM2	2.66879e-48	0.318952	0.556	0.459	3.77607e-44	QQprim
NDUFB5	6.37208e-103	0.317306	0.978	0.966	9.01585e-99	QQprim
GABARAPL1	3.72492e-62	0.316693	0.654	0.553	5.27039e-58	QQprim
OSR2	2.62586e-27	0.316623	0.361	0.297	3.71533e-23	QQprim
AP1S2	3.79506e-76	0.31611	0.99	0.989	5.36962e-72	QQprim
CMTM8	4.1386e-58	0.316094	0.533	0.418	5.85571e-54	QQprim
ZFAND5	3.82409e-48	0.315535	0.938	0.935	5.4107e-44	QQprim
HIGD2A	1.82797e-128	0.313376	0.993	0.99	2.5864e-124	QQprim
ITM2B	5.74549e-116	0.313219	0.998	0.993	8.1293e-112	QQprim
DUSP10	1.53402e-29	0.312064	0.782	0.769	2.17049e-25	QQprim
MEGF10	1.40883e-33	0.311675	0.31	0.225	1.99336e-29	QQprim
PLEKHA1	2.40293e-48	0.310806	0.651	0.59	3.3999e-44	QQprim
ZNF622	1.06938e-43	0.310729	0.849	0.847	1.51307e-39	QQprim
CHGB	1.24501e-33	0.309812	0.171	0.099	1.76156e-29	QQprim
ETFRF1	1.17369e-56	0.309759	0.746	0.696	1.66066e-52	QQprim
WDR45	6.89518e-62	0.309513	0.798	0.771	9.756e-58	QQprim
ECH1	4.73848e-46	0.30723	0.841	0.813	6.70448e-42	QQprim
SLC25A6	2.83263e-212	0.306757	1	1	4.00789e-208	QQprim
SLC1A3	1.1596e-50	0.306674	0.582	0.484	1.64071e-46	QQprim
SNHG8	1.24564e-73	0.305711	0.926	0.91	1.76245e-69	QQprim
CHCHD6	6.90405e-44	0.305524	0.8	0.79	9.76853e-40	QQprim
MKNK2	5.64799e-46	0.305449	0.602	0.543	7.99135e-42	QQprim
UBE2H	1.06241e-36	0.305074	0.666	0.633	1.50321e-32	QQprim
BEX2	2.7556e-64	0.304613	0.325	0.201	3.8989e-60	QQprim
MXD4	1.68917e-62	0.303228	0.821	0.776	2.39e-58	QQprim
TMEM59	8.46761e-79	0.30275	0.994	0.989	1.19808e-74	QQprim
MEGF9	2.12863e-27	0.302239	0.573	0.534	3.0118e-23	QQprim
MYOD1	5.50075e-35	0.301929	0.863	0.847	7.78301e-31	QQprim
HSPB1	3.20969e-86	0.301835	1	0.999	4.54139e-82	QQprim
CSRP3	3.95391e-30	0.30056	0.326	0.247	5.59438e-26	QQprim
SNHG29	7.9324e-161	0.30038	1	1	1.12235e-156	QQprim
NFE2L2	1.41275e-43	0.300235	0.906	0.896	1.9989e-39	QQprim
RETREG1	4.89937e-33	0.299527	0.67	0.637	6.93212e-29	QQprim
NRN1	1.35009e-71	0.299422	0.749	0.66	1.91024e-67	QQprim
ZMAT3	9.63163e-53	0.299127	0.866	0.833	1.36278e-48	QQprim
MPV17	3.94251e-48	0.298452	0.792	0.765	5.57826e-44	QQprim
NES	2.42759e-28	0.298369	0.989	0.993	3.43479e-24	QQprim
AC069360.1	6.99356e-38	0.297837	0.439	0.356	9.89519e-34	QQprim
LRMDA	9.69985e-36	0.29663	0.603	0.569	1.37243e-31	QQprim
PLA2G4C	1.54343e-60	0.294128	0.34	0.223	2.1838e-56	QQprim
TBXA2R	6.74433e-44	0.29377	0.33	0.233	9.54256e-40	QQprim
RNASET2	4.7276e-50	0.29326	0.666	0.618	6.68908e-46	QQprim
GPX4	1.06624e-48	0.291738	0.999	0.999	1.50862e-44	QQprim
FAM178B	2.95012e-31	0.290827	0.424	0.332	4.17412e-27	QQprim
RHOD	9.70546e-43	0.29072	0.628	0.577	1.37323e-38	QQprim
RAB27B	6.9645e-50	0.290261	0.472	0.356	9.85407e-46	QQprim
SRP14	1.86206e-180	0.290077	1	1	2.63463e-176	QQprim
CCPG1	8.17196e-30	0.289962	0.794	0.784	1.15625e-25	QQprim
CXXC5	3.0225e-37	0.28972	0.821	0.781	4.27653e-33	QQprim
SLC38A6	2.70923e-57	0.289486	0.796	0.766	3.83328e-53	QQprim
CMBL	1.25789e-46	0.289146	0.415	0.318	1.77979e-42	QQprim
AC090204.1	9.97593e-41	0.288103	0.574	0.522	1.41149e-36	QQprim
SNHG32	9.39663e-57	0.287945	0.952	0.942	1.32953e-52	QQprim
SCX	3.74017e-33	0.287779	0.24	0.162	5.29197e-29	QQprim
CTSA	1.6631e-48	0.287779	0.891	0.875	2.35312e-44	QQprim
SNHG14	1.80623e-29	0.287496	0.492	0.431	2.55564e-25	QQprim
MMP24OS	2.14837e-68	0.2866	0.896	0.864	3.03973e-64	QQprim
TCF12	7.78283e-25	0.286375	0.661	0.648	1.10119e-20	QQprim
KCTD12	5.2907e-59	0.285517	0.822	0.741	7.4858e-55	QQprim
AIG1	8.00411e-45	0.285407	0.821	0.795	1.1325e-40	QQprim
ANXA11	7.08461e-61	0.284621	0.959	0.952	1.0024e-56	QQprim
BRI3	1.35357e-65	0.284492	0.999	1	1.91516e-61	QQprim
ALKBH7	2.25443e-73	0.284172	0.98	0.975	3.18979e-69	QQprim
CD63	2.01556e-181	0.283274	1	1	2.85182e-177	QQprim
MAF	3.45443e-93	0.282205	0.121	0.032	4.88767e-89	QQprim
CEMIP	6.41917e-25	0.281439	0.121	0.069	9.08248e-21	QQprim
S100A1	6.93674e-24	0.281187	0.251	0.183	9.81479e-20	QQprim
BEX4	4.21566e-81	0.280391	0.96	0.943	5.96473e-77	QQprim
RDH5	2.44382e-19	0.279816	0.681	0.664	3.45776e-15	QQprim
MRPL34	3.21947e-80	0.279505	0.984	0.977	4.55522e-76	QQprim
HLA-A	1.32198e-86	0.278861	1	1	1.87048e-82	QQprim
ZNF106	4.92411e-05	0.278593	0.724	0.766	0.696712	QQprim
GADD45A	8.8109e-40	0.277387	0.879	0.848	1.24665e-35	QQprim
CFH	2.41305e-42	0.277324	0.796	0.72	3.41422e-38	QQprim
GYPC	6.22729e-46	0.276533	0.94	0.911	8.811e-42	QQprim
POLD4	3.99418e-49	0.275922	0.916	0.902	5.65137e-45	QQprim
PIGP	1.2659e-44	0.275844	0.648	0.601	1.79113e-40	QQprim
JMY	3.51153e-33	0.275654	0.445	0.373	4.96847e-29	QQprim
RNASEK	7.55264e-100	0.275536	0.999	0.998	1.06862e-95	QQprim
NBDY	1.00639e-85	0.275528	0.981	0.969	1.42395e-81	QQprim
CPE	3.90582e-34	0.275185	0.345	0.265	5.52635e-30	QQprim
PYCARD	8.94359e-65	0.274988	0.95	0.942	1.26543e-60	QQprim
SBDS	7.21234e-65	0.273991	0.989	0.987	1.02047e-60	QQprim
SLC6A8	4.38603e-30	0.272325	0.492	0.433	6.20579e-26	QQprim
SMPDL3A	2.03091e-42	0.271027	0.495	0.419	2.87353e-38	QQprim
SH3BGRL	1.67981e-63	0.270927	0.967	0.948	2.37677e-59	QQprim
CPEB4	4.1405e-14	0.270654	0.462	0.444	5.85839e-10	QQprim
PLAAT3	7.2443e-41	0.270237	0.904	0.909	1.025e-36	QQprim
TMEM47	1.06999e-25	0.270121	0.538	0.491	1.51392e-21	QQprim
HSD17B14	5.30921e-38	0.270106	0.233	0.147	7.512e-34	QQprim
TPT1	6.10708e-180	0.269844	1	1	8.6409e-176	QQprim
OLFML2A	3.52758e-32	0.269066	0.403	0.32	4.99117e-28	QQprim
MXI1	1.16761e-45	0.26895	0.458	0.357	1.65205e-41	QQprim
ZFAND2A	4.79907e-13	0.268832	0.441	0.423	6.7902e-09	QQprim
RPS4Y1	4.61173e-151	0.268372	1	1	6.52513e-147	QQprim
ZFP36L1	4.1136e-47	0.268189	0.995	0.994	5.82034e-43	QQprim
C11orf1	6.24584e-29	0.267908	0.549	0.516	8.83723e-25	QQprim
BNC2	8.83959e-27	0.26783	0.705	0.687	1.25071e-22	QQprim
TGIF1	4.19839e-35	0.267404	0.866	0.844	5.9403e-31	QQprim
FDXR	1.06485e-19	0.267273	0.472	0.439	1.50665e-15	QQprim
FXR1	1.16138e-51	0.267041	0.992	0.988	1.64324e-47	QQprim
KIF13B	6.56552e-38	0.26691	0.658	0.608	9.28955e-34	QQprim
BIN1	4.71081e-34	0.266863	0.692	0.668	6.66532e-30	QQprim
LAPTM4A	5.20346e-38	0.266842	0.999	0.998	7.36238e-34	QQprim
NEB	3.47929e-26	0.266809	0.11	0.058	4.92285e-22	QQprim
PCDH9	5.5766e-23	0.26678	0.541	0.495	7.89034e-19	QQprim
HBP1	6.33408e-42	0.264204	0.455	0.368	8.96209e-38	QQprim
VGLL4	4.34127e-32	0.263905	0.849	0.842	6.14246e-28	QQprim
DAAM1	1.55516e-20	0.26388	0.582	0.557	2.2004e-16	QQprim
DUSP14	1.22679e-31	0.263625	0.656	0.629	1.73578e-27	QQprim
RRM2B	1.79477e-22	0.262728	0.487	0.445	2.53942e-18	QQprim
TXLNB	6.70526e-49	0.260594	0.223	0.127	9.48728e-45	QQprim
NPC2	5.18039e-36	0.260284	0.952	0.938	7.32973e-32	QQprim
GABARAPL2	1.07993e-61	0.259943	0.994	0.99	1.52799e-57	QQprim
SCO2	1.50511e-33	0.25948	0.712	0.685	2.12958e-29	QQprim
CAMLG	1.60814e-68	0.259477	0.982	0.978	2.27536e-64	QQprim
TCEAL9	4.22077e-103	0.259418	1	1	5.97197e-99	QQprim
ZNF503	2.5377e-19	0.259231	0.655	0.644	3.59059e-15	QQprim
DNAJA1	2.59033e-41	0.258774	0.998	0.998	3.66506e-37	QQprim
ABHD14A	2.46968e-53	0.258393	0.793	0.754	3.49436e-49	QQprim
NAGLU	3.28833e-38	0.258015	0.591	0.54	4.65265e-34	QQprim
KDM5B	1.55333e-27	0.256947	0.443	0.378	2.19781e-23	QQprim
TCEAL1	3.93207e-33	0.25684	0.709	0.684	5.56349e-29	QQprim
PLEKHF1	1.70917e-32	0.256811	0.552	0.493	2.41831e-28	QQprim
P2RX6	8.79285e-42	0.256618	0.359	0.265	1.2441e-37	QQprim
TCEAL4	9.41314e-84	0.256592	0.998	0.998	1.33187e-79	QQprim
NAMPT	1.66595e-21	0.255846	0.864	0.882	2.35715e-17	QQprim
CHMP2A	2.63393e-84	0.255129	0.998	0.994	3.72675e-80	QQprim
IFITM3	2.74265e-104	0.253158	0.993	0.981	3.88057e-100	QQprim
FAM174A	3.33783e-30	0.252009	0.64	0.615	4.7227e-26	QQprim
EEF1A1	1.94824e-194	0.251083	1	1	2.75657e-190	QQprim
C1orf122	1.50116e-34	0.250426	0.878	0.875	2.12398e-30	QQprim
EIF3E	1.42556e-143	0.25008	0.999	1	2.01702e-139	QQprim
MARCKSL1	2.76007e-40	0.250029	0.831	0.803	3.90522e-36	QQprim
ZNF331	0	1.67601	0.836	0.503	0	QQMet
ID3	0	1.64477	0.938	0.711	0	QQMet
NR4A2	0	1.48765	0.956	0.718	0	QQMet
JUNB	1.17167e-277	1.25957	0.975	0.896	1.65779e-273	QQMet
RGS21	1.20819e-165	1.21325	0.868	0.711	1.70947e-161	QQMet
GPNMB1	6.27632e-178	1.09853	0.875	0.691	8.88036e-174	QQMet
AREG	2.22586e-45	1.0873	0.438	0.315	3.14937e-41	QQMet
BHLHE40	6.90106e-255	1.04692	0.906	0.669	9.7643e-251	QQMet
SOD31	1.36554e-78	1.02315	0.755	0.656	1.9321e-74	QQMet
NR4A1	9.67193e-186	1.01309	0.909	0.728	1.36848e-181	QQMet
CRYAB1	2.14638e-197	0.991676	0.917	0.715	3.03692e-193	QQMet
VEGFA	2.07028e-232	0.972071	0.955	0.828	2.92924e-228	QQMet
CEBPB1	2.1154e-252	0.96726	0.986	0.949	2.99308e-248	QQMet
TOB1	5.41052e-270	0.947204	0.978	0.881	7.65534e-266	QQMet
CHMP1B1	8.68916e-216	0.935538	0.962	0.901	1.22943e-211	QQMet
PLCG2	5.43256e-250	0.934998	0.957	0.802	7.68653e-246	QQMet
ID1	3.48416e-166	0.92965	0.952	0.876	4.92974e-162	QQMet
RANBP2	1.53588e-148	0.929066	0.85	0.738	2.17312e-144	QQMet
FN1	2.41716e-117	0.928273	0.919	0.847	3.42005e-113	QQMet
ST3GAL51	5.38794e-101	0.925941	0.627	0.415	7.6234e-97	QQMet
C11orf961	2.84922e-86	0.883873	0.656	0.454	4.03137e-82	QQMet
NR4A3	4.9353e-177	0.876501	0.816	0.533	6.98296e-173	QQMet
ID4	8.18139e-104	0.872285	0.807	0.672	1.15759e-99	QQMet
ID2	5.53628e-148	0.870021	0.965	0.927	7.83328e-144	QQMet
ARRDC3	6.31999e-174	0.866876	0.88	0.708	8.94215e-170	QQMet
SLC2A3	2.55622e-182	0.865737	0.841	0.649	3.61679e-178	QQMet
GZF1	4.07576e-180	0.859699	0.546	0.257	5.76679e-176	QQMet
ANTXR1	1.42439e-114	0.845664	0.831	0.758	2.01537e-110	QQMet
TIMP31	9.50427e-74	0.844157	0.924	0.918	1.34476e-69	QQMet
MMP2	7.95246e-138	0.838948	0.57	0.312	1.12519e-133	QQMet
NFIL3	1.12307e-194	0.830629	0.766	0.494	1.58903e-190	QQMet
MALAT11	3.33198e-44	0.808687	0.996	0.998	4.71442e-40	QQMet
GOLIM41	5.74312e-65	0.795104	0.914	0.892	8.12594e-61	QQMet
IGFBP51	1.06258e-97	0.793642	0.648	0.434	1.50345e-93	QQMet
KLF91	9.38319e-127	0.787261	0.753	0.568	1.32763e-122	QQMet
SOX9	5.19275e-106	0.78706	0.867	0.786	7.34722e-102	QQMet
NFKBIA	8.53019e-141	0.782519	0.966	0.912	1.20694e-136	QQMet
GEM	1.46773e-156	0.782085	0.881	0.734	2.0767e-152	QQMet
LUM1	6.60473e-101	0.773377	0.352	0.148	9.34503e-97	QQMet
GXYLT21	2.11708e-88	0.768252	0.626	0.444	2.99546e-84	QQMet
ZFP36L2	2.43408e-174	0.763776	0.989	0.978	3.44398e-170	QQMet
NUPR1	8.86197e-107	0.749542	0.38	0.164	1.25388e-102	QQMet
DUSP4	1.70066e-113	0.743678	0.893	0.792	2.40627e-109	QQMet
NINJ11	1.50632e-100	0.734723	0.807	0.701	2.13129e-96	QQMet
TIPARP	5.48727e-99	0.728083	0.834	0.738	7.76393e-95	QQMet
S100A11	1.45106e-42	0.726936	0.315	0.185	2.0531e-38	QQMet
RASSF8	1.60986e-104	0.716936	0.882	0.815	2.27778e-100	QQMet
MARCKSL11	4.19104e-93	0.710353	0.874	0.801	5.9299e-89	QQMet
TSC22D1	8.56614e-145	0.705104	0.994	0.98	1.21202e-140	QQMet
GAS51	5.35106e-162	0.703394	1	1	7.57122e-158	QQMet
IDI1	1.72201e-41	0.692857	0.894	0.904	2.43648e-37	QQMet
ZFAND51	9.36779e-146	0.690517	0.971	0.931	1.32545e-141	QQMet
ARID5B	1.14945e-131	0.686665	0.947	0.883	1.62635e-127	QQMet
FBXO321	8.00136e-108	0.684095	0.833	0.696	1.13211e-103	QQMet
SELENOM1	1.10082e-106	0.68268	0.431	0.204	1.55755e-102	QQMet
SERPINI11	4.60953e-59	0.679273	0.405	0.237	6.52202e-55	QQMet
JUND1	3.16005e-151	0.674968	0.998	0.998	4.47116e-147	QQMet
FTL1	3.01722e-138	0.673403	1	1	4.26907e-134	QQMet
QPRT1	7.65988e-127	0.672912	0.405	0.167	1.0838e-122	QQMet
EPB41L4A-AS11	3.68236e-180	0.664584	0.995	0.98	5.21017e-176	QQMet
CHRNA11	2.73644e-52	0.663772	0.757	0.664	3.87179e-48	QQMet
CDKN2B	6.4697e-91	0.655527	0.601	0.403	9.15398e-87	QQMet
TMCC3	3.14905e-99	0.650979	0.685	0.538	4.45559e-95	QQMet
FST1	6.11568e-51	0.641064	0.557	0.391	8.65308e-47	QQMet
CYSTM11	1.14561e-84	0.633038	0.901	0.844	1.62092e-80	QQMet
TMEM2051	1.73952e-127	0.630034	0.969	0.931	2.46125e-123	QQMet
NAMPT1	7.63007e-97	0.628357	0.912	0.874	1.07958e-92	QQMet
RAB27B1	1.51529e-85	0.62658	0.548	0.363	2.14398e-81	QQMet
PPP1R3B	1.70806e-120	0.620931	0.585	0.357	2.41673e-116	QQMet
GYPC1	4.68194e-136	0.620676	0.953	0.914	6.62448e-132	QQMet
GADD45B	5.35138e-66	0.620376	0.827	0.753	7.57166e-62	QQMet
FOSL2	2.11314e-104	0.61808	0.696	0.526	2.98988e-100	QQMet
CTSH1	7.3709e-65	0.617162	0.449	0.273	1.04291e-60	QQMet
YBX31	1.02712e-180	0.614556	0.999	0.999	1.45328e-176	QQMet
IER3	4.33572e-50	0.613029	0.973	0.962	6.13462e-46	QQMet
SPRY1	3.00247e-85	0.612643	0.598	0.405	4.24819e-81	QQMet
ATP6V1G11	2.27769e-220	0.611955	0.999	0.998	3.22271e-216	QQMet
ISG151	5.47503e-46	0.611913	0.397	0.262	7.74663e-42	QQMet
TGFB11	3.34581e-38	0.611684	0.566	0.456	4.73399e-34	QQMet
SMIM31	7.34272e-106	0.608474	0.837	0.723	1.03892e-101	QQMet
PDLIM31	2.92672e-59	0.606855	0.91	0.903	4.14102e-55	QQMet
KLF4	3.9351e-83	0.60682	0.875	0.791	5.56777e-79	QQMet
CCDC85B	1.65214e-132	0.602491	0.998	0.993	2.33762e-128	QQMet
ZMAT31	2.04363e-107	0.601375	0.899	0.834	2.89154e-103	QQMet
KIF13B1	3.21631e-73	0.600475	0.712	0.608	4.55076e-69	QQMet
SOX41	7.63094e-55	0.596302	0.879	0.835	1.0797e-50	QQMet
GABARAP1	4.05602e-184	0.592046	1	0.999	5.73887e-180	QQMet
NME31	9.71497e-145	0.589085	0.939	0.877	1.37457e-140	QQMet
LRP1	1.65024e-82	0.588379	0.775	0.686	2.33492e-78	QQMet
DUSP23	1.32603e-89	0.586876	0.882	0.813	1.87619e-85	QQMet
CEBPD1	1.29067e-70	0.585483	0.923	0.893	1.82617e-66	QQMet
SNHG321	1.86833e-90	0.585012	0.954	0.943	2.64351e-86	QQMet
CPEB41	2.67738e-71	0.583344	0.583	0.432	3.78822e-67	QQMet
SKIL	1.23533e-67	0.5799	0.745	0.625	1.74786e-63	QQMet
BDNF	1.44865e-80	0.578294	0.801	0.701	2.0497e-76	QQMet
DKK3	1.1485e-44	0.576246	0.754	0.697	1.62502e-40	QQMet
YPEL51	4.51671e-93	0.575412	0.859	0.796	6.39069e-89	QQMet
NPC21	1.37261e-72	0.570715	0.954	0.94	1.9421e-68	QQMet
MIDN	1.00179e-106	0.569713	0.884	0.782	1.41743e-102	QQMet
ANKRD101	5.007e-43	0.568934	0.782	0.748	7.0844e-39	QQMet
CHD2	4.7756e-71	0.56735	0.732	0.639	6.75699e-67	QQMet
ASAH11	1.04361e-67	0.565795	0.839	0.793	1.4766e-63	QQMet
SPON2	2.39527e-82	0.564909	0.275	0.109	3.38906e-78	QQMet
CREM	6.08473e-110	0.562457	0.925	0.856	8.60929e-106	QQMet
SRSF5	1.63036e-171	0.558167	0.995	0.986	2.30679e-167	QQMet
IFI6	1.19919e-15	0.558144	0.272	0.208	1.69673e-11	QQMet
BTG1	2.66289e-102	0.557935	0.999	1	3.76773e-98	QQMet
PDXK1	2.22414e-58	0.556215	0.875	0.845	3.14693e-54	QQMet
IRF2BP2	2.84445e-100	0.555405	0.923	0.875	4.02462e-96	QQMet
MGP1	2.995e-55	0.553544	0.238	0.105	4.23763e-51	QQMet
COMT1	1.16908e-129	0.552765	0.948	0.909	1.65413e-125	QQMet
PJA2	5.09947e-91	0.550853	0.89	0.832	7.21524e-87	QQMet
CCPG11	1.47102e-79	0.550254	0.836	0.781	2.08135e-75	QQMet
NFKBIZ	1.10219e-61	0.549641	0.887	0.827	1.5595e-57	QQMet
JMY1	5.80881e-48	0.549306	0.495	0.377	8.21888e-44	QQMet
CTHRC11	5.82302e-155	0.548412	0.999	0.999	8.239e-151	QQMet
PBXIP11	2.76754e-61	0.548393	0.617	0.473	3.91579e-57	QQMet
IFI27	2.33245e-26	0.546911	0.242	0.15	3.30018e-22	QQMet
PNRC11	2.14034e-90	0.545327	0.917	0.851	3.02837e-86	QQMet
MAP1LC3A1	1.30451e-82	0.543046	0.598	0.422	1.84576e-78	QQMet
FTH11	7.03016e-125	0.542846	1	1	9.94698e-121	QQMet
TIMP11	2.61611e-30	0.541929	1	1	3.70154e-26	QQMet
IER5L	8.45372e-92	0.536432	0.941	0.899	1.19612e-87	QQMet
DDX3X	3.02446e-96	0.530641	0.949	0.925	4.27931e-92	QQMet
KLHL411	4.18307e-61	0.530465	0.424	0.247	5.91863e-57	QQMet
TGIF11	4.4316e-82	0.528683	0.893	0.844	6.27028e-78	QQMet
MAP1LC3B1	1.96768e-84	0.52635	0.937	0.92	2.78408e-80	QQMet
VGLL41	2.57302e-88	0.523147	0.895	0.837	3.64057e-84	QQMet
ATP10D	1.88818e-54	0.521605	0.667	0.587	2.67159e-50	QQMet
RGS16	7.34722e-24	0.521146	0.128	0.061	1.03956e-19	QQMet
SLC26A21	2.82809e-51	0.520106	0.695	0.626	4.00147e-47	QQMet
USP36	3.28945e-68	0.518789	0.562	0.413	4.65424e-64	QQMet
CDKN1C1	1.92885e-59	0.518588	0.607	0.454	2.72913e-55	QQMet
TIMP2	1.41339e-104	0.515999	0.975	0.967	1.9998e-100	QQMet
TRAPPC6A1	5.42248e-86	0.515289	0.594	0.403	7.67227e-82	QQMet
KDM6B	3.33634e-68	0.514356	0.424	0.253	4.72059e-64	QQMet
NEXN	1.83516e-50	0.512202	0.825	0.791	2.59656e-46	QQMet
MAT2A	7.87148e-68	0.51055	0.91	0.887	1.11374e-63	QQMet
TMSB4X	1.97891e-70	0.509463	0.91	0.896	2.79995e-66	QQMet
SYNGR1	3.32998e-84	0.509149	0.664	0.507	4.71159e-80	QQMet
UGCG	9.1981e-70	0.509069	0.948	0.913	1.30144e-65	QQMet
ISCU1	4.62314e-106	0.505848	0.977	0.961	6.54128e-102	QQMet
PPFIBP1	1.24488e-76	0.502762	0.903	0.88	1.76138e-72	QQMet
GABARAPL11	4.07138e-61	0.501693	0.682	0.564	5.7606e-57	QQMet
GCC2	3.38554e-69	0.501615	0.767	0.687	4.7902e-65	QQMet
PSAP1	1.51579e-102	0.498864	0.978	0.967	2.14469e-98	QQMet
ARL6IP51	1.21988e-148	0.498573	1	0.999	1.72601e-144	QQMet
OLFML2A1	4.72836e-43	0.49756	0.458	0.325	6.69016e-39	QQMet
CDKN1A1	8.45613e-48	0.497483	0.932	0.9	1.19646e-43	QQMet
GLRX1	7.5623e-93	0.497444	0.986	0.993	1.06999e-88	QQMet
LAPTM4A1	1.96284e-98	0.495901	1	0.998	2.77722e-94	QQMet
CBX4	1.39201e-60	0.494573	0.678	0.584	1.96955e-56	QQMet
BRI31	1.64906e-151	0.494138	1	1	2.33326e-147	QQMet
KDM5B1	7.40884e-63	0.493624	0.535	0.376	1.04828e-58	QQMet
BNIP3L	2.22178e-91	0.493047	0.92	0.884	3.14359e-87	QQMet
SPARC1	2.26733e-55	0.492954	0.961	0.944	3.20804e-51	QQMet
YPEL31	1.58408e-72	0.491609	0.689	0.527	2.24131e-68	QQMet
CTSD1	1.7638e-42	0.490261	0.959	0.952	2.4956e-38	QQMet
FCGRT1	4.81471e-51	0.489977	0.37	0.223	6.81233e-47	QQMet
AKAP13	2.36465e-74	0.489633	0.878	0.829	3.34575e-70	QQMet
UBL3	2.84755e-48	0.488183	0.593	0.5	4.029e-44	QQMet
CHSY1	4.90975e-69	0.487624	0.669	0.561	6.9468e-65	QQMet
PLAAT31	9.93033e-85	0.487096	0.931	0.905	1.40504e-80	QQMet
BEX1	7.77639e-21	0.484206	0.417	0.343	1.10028e-16	QQMet
METRN	2.44559e-38	0.483683	0.38	0.253	3.46027e-34	QQMet
KLF3	1.33137e-65	0.482189	0.822	0.758	1.88375e-61	QQMet
SVIL	4.62688e-62	0.481933	0.677	0.569	6.54657e-58	QQMet
TNFAIP8L3	7.55277e-47	0.481263	0.647	0.557	1.06864e-42	QQMet
MMP111	7.1336e-27	0.480689	0.264	0.168	1.00933e-22	QQMet
KLF10	1.85907e-76	0.478957	0.863	0.758	2.63039e-72	QQMet
SERPINF11	7.73779e-58	0.478364	0.986	0.985	1.09482e-53	QQMet
RTN21	8.82308e-64	0.477887	0.906	0.874	1.24838e-59	QQMet
TRIM55	1.5028e-74	0.477846	0.954	0.923	2.12631e-70	QQMet
GBF1	9.99883e-38	0.477172	0.643	0.588	1.41473e-33	QQMet
ATP6V0E11	2.62335e-176	0.475652	1	0.999	3.71178e-172	QQMet
SLC1A31	9.26955e-49	0.474736	0.615	0.494	1.31155e-44	QQMet
ARL5B	3.43534e-41	0.474298	0.425	0.315	4.86067e-37	QQMet
PHLDA31	4.96816e-56	0.471229	0.938	0.925	7.02945e-52	QQMet
CADPS	3.77287e-44	0.470796	0.651	0.573	5.33824e-40	QQMet
NCS1	3.17688e-102	0.470194	0.934	0.891	4.49496e-98	QQMet
ELL2	1.28178e-61	0.469824	0.758	0.669	1.81359e-57	QQMet
PCMTD11	3.18454e-54	0.469691	0.662	0.562	4.5058e-50	QQMet
AEBP1	1.75186e-52	0.467642	0.423	0.274	2.4787e-48	QQMet
IDS	2.78117e-68	0.467549	0.914	0.896	3.93507e-64	QQMet
DAB2	5.08041e-55	0.46754	0.612	0.494	7.18828e-51	QQMet
PRRX1	1.80367e-47	0.467336	0.238	0.116	2.55201e-43	QQMet
GAS11	2.59174e-38	0.466595	0.891	0.88	3.66705e-34	QQMet
LEPROT	1.3839e-78	0.465888	0.928	0.901	1.95808e-74	QQMet
ENAH	2.73185e-41	0.465525	0.63	0.557	3.86529e-37	QQMet
BTG2	1.83989e-58	0.464401	0.335	0.182	2.60326e-54	QQMet
RHOQ	1.28993e-65	0.461236	0.755	0.682	1.82513e-61	QQMet
VCL	1.1072e-51	0.457927	0.967	0.973	1.56658e-47	QQMet
PLPP3	1.49821e-50	0.456945	0.604	0.481	2.11982e-46	QQMet
ETFRF11	1.83457e-72	0.456651	0.78	0.699	2.59573e-68	QQMet
ANKRD37	2.23418e-31	0.453342	0.376	0.274	3.16115e-27	QQMet
GUK1	6.61045e-180	0.453099	1	1	9.35312e-176	QQMet
RRM2B1	1.04732e-47	0.451899	0.553	0.443	1.48185e-43	QQMet
MT-ND1	9.63352e-46	0.451685	0.98	0.992	1.36305e-41	QQMet
IFIT1	8.2746e-37	0.451605	0.227	0.122	1.17077e-32	QQMet
TMEM2191	6.79348e-115	0.450538	0.971	0.956	9.61209e-111	QQMet
METRNL	1.056e-78	0.447609	0.891	0.829	1.49413e-74	QQMet
CTSK	9.77275e-19	0.447044	0.759	0.786	1.38275e-14	QQMet
TMF1	4.118e-61	0.445291	0.859	0.816	5.82655e-57	QQMet
DPP71	2.40583e-94	0.444669	0.971	0.962	3.40401e-90	QQMet
MAFF	3.04555e-39	0.444108	0.693	0.617	4.30915e-35	QQMet
MTRNR2L12	2.02265e-22	0.443722	0.893	0.936	2.86185e-18	QQMet
EIF4A21	1.36129e-109	0.441617	1	1	1.92608e-105	QQMet
DYRK3	4.68578e-36	0.440823	0.551	0.469	6.6299e-32	QQMet
SGCD	1.67354e-89	0.43846	0.331	0.147	2.36789e-85	QQMet
REL	4.59978e-58	0.437526	0.47	0.316	6.50823e-54	QQMet
C18orf32	1.12809e-73	0.436359	0.854	0.806	1.59614e-69	QQMet
PLEKHO11	1.72697e-65	0.435843	0.932	0.906	2.44349e-61	QQMet
ITM2B1	1.43723e-82	0.435623	0.998	0.993	2.03354e-78	QQMet
C15orf48	4.3305e-35	0.435035	0.378	0.261	6.12722e-31	QQMet
AFF4	1.32826e-60	0.4343	0.838	0.767	1.87936e-56	QQMet
BMPR2	3.00398e-28	0.432652	0.626	0.592	4.25033e-24	QQMet
SAT21	4.41415e-92	0.432235	0.977	0.969	6.24558e-88	QQMet
SCAND1	1.41933e-87	0.430877	0.945	0.922	2.00821e-83	QQMet
CXXC51	1.02913e-37	0.430494	0.812	0.787	1.45612e-33	QQMet
MXD41	2.87748e-63	0.430335	0.822	0.782	4.07135e-59	QQMet
TNFAIP3	2.12506e-32	0.429867	0.395	0.29	3.00675e-28	QQMet
CIRBP	1.02034e-109	0.429795	0.999	0.999	1.44368e-105	QQMet
NAT14	2.0729e-77	0.429695	0.876	0.827	2.93295e-73	QQMet
TGFBR1	9.05573e-39	0.428847	0.608	0.539	1.28129e-34	QQMet
HSPB2	1.24187e-60	0.428833	0.493	0.335	1.75712e-56	QQMet
CCNH	1.22633e-41	0.428199	0.842	0.854	1.73514e-37	QQMet
TSPAN5	3.93438e-48	0.42658	0.791	0.745	5.56675e-44	QQMet
HSD17B141	7.53102e-65	0.42644	0.31	0.149	1.06556e-60	QQMet
BORCS7	1.17369e-72	0.426058	0.891	0.852	1.66065e-68	QQMet
TTC3	1.47365e-58	0.424343	0.906	0.898	2.08506e-54	QQMet
SBDS1	5.69444e-93	0.421617	0.993	0.987	8.05706e-89	QQMet
FAM177A1	2.38573e-50	0.421595	0.914	0.929	3.37557e-46	QQMet
PGM2L11	3.37303e-59	0.421504	0.77	0.644	4.77249e-55	QQMet
NORAD	9.37772e-36	0.419664	0.794	0.773	1.32685e-31	QQMet
ABHD2	1.19969e-37	0.419292	0.9	0.9	1.69745e-33	QQMet
KLHL241	3.48847e-49	0.419271	0.508	0.367	4.93584e-45	QQMet
VAMP2	2.056e-70	0.41844	0.942	0.918	2.90904e-66	QQMet
COL11A11	1.80442e-26	0.418091	0.38	0.285	2.55308e-22	QQMet
SLK	3.47387e-37	0.417342	0.919	0.913	4.91518e-33	QQMet
COL18A1	5.42197e-24	0.416634	0.585	0.537	7.67155e-20	QQMet
PALLD	1.96237e-20	0.416599	0.629	0.602	2.77655e-16	QQMet
JMJD1C	1.34441e-46	0.41453	0.925	0.909	1.9022e-42	QQMet
TRIP6	6.99114e-57	0.413644	0.975	0.982	9.89176e-53	QQMet
ARHGAP5	2.08687e-43	0.412774	0.784	0.733	2.95272e-39	QQMet
CELF2	1.36781e-53	0.412322	0.621	0.453	1.93532e-49	QQMet
PPARGC1A	3.79003e-56	0.411926	0.282	0.143	5.36251e-52	QQMet
IL6	4.11861e-07	0.411867	0.167	0.13	0.00582743	QQMet
FAM162A1	1.82346e-80	0.411806	0.979	0.976	2.58001e-76	QQMet
DUSP101	3.66887e-46	0.411695	0.82	0.766	5.19108e-42	QQMet
CREBRF1	3.18572e-32	0.411651	0.577	0.482	4.50748e-28	QQMet
IGBP11	4.69816e-82	0.410851	0.974	0.966	6.64743e-78	QQMet
NMB	5.50717e-46	0.410493	0.747	0.693	7.79209e-42	QQMet
LINC02397	3.88551e-41	0.409679	0.337	0.207	5.49761e-37	QQMet
DDX5	9.86526e-112	0.409078	1	1	1.39584e-107	QQMet
GSN1	1.86842e-71	0.408889	0.984	0.99	2.64363e-67	QQMet
GRN1	4.11803e-40	0.408245	0.898	0.898	5.8266e-36	QQMet
LGALS3	2.82022e-118	0.408054	0.999	1	3.99033e-114	QQMet
RHOBTB3	6.8914e-56	0.407915	0.971	0.968	9.75063e-52	QQMet
SSH1	5.94353e-42	0.407267	0.472	0.359	8.4095e-38	QQMet
SYAP1	4.29578e-57	0.405947	0.939	0.935	6.07809e-53	QQMet
ALKBH71	1.01481e-86	0.405706	0.979	0.976	1.43585e-82	QQMet
TOMM20	2.7192e-172	0.405688	1	1	3.84739e-168	QQMet
AHR	5.29698e-25	0.405511	0.682	0.663	7.4947e-21	QQMet
ITGA71	1.07555e-34	0.404734	0.822	0.784	1.5218e-30	QQMet
PHLDA1	1.3629e-94	0.40426	0.999	0.998	1.92836e-90	QQMet
B3GNT5	8.62123e-32	0.403236	0.65	0.603	1.21982e-27	QQMet
RHOB	1.87708e-51	0.403059	0.809	0.739	2.65588e-47	QQMet
AKAP12	1.91932e-22	0.402818	0.813	0.812	2.71564e-18	QQMet
RGS3	1.15017e-34	0.40177	0.964	0.961	1.62737e-30	QQMet
CAMLG1	2.69089e-95	0.401453	0.982	0.978	3.80734e-91	QQMet
GPX41	1.00613e-77	0.400044	0.999	0.999	1.42357e-73	QQMet
PGPEP1	2.42592e-51	0.399985	0.359	0.216	3.43244e-47	QQMet
RABAC1	2.15398e-99	0.399372	0.988	0.985	3.04766e-95	QQMet
COLGALT2	4.83041e-33	0.398048	0.579	0.516	6.83455e-29	QQMet
MFGE8	8.25446e-17	0.397881	0.685	0.693	1.16792e-12	QQMet
MED13L	1.50558e-45	0.397783	0.813	0.764	2.13024e-41	QQMet
ETV1	1.42717e-52	0.396577	0.89	0.855	2.01931e-48	QQMet
RNF19A	1.15632e-35	0.396327	0.617	0.558	1.63608e-31	QQMet
COX7A2L	1.48515e-142	0.393715	0.999	0.997	2.10133e-138	QQMet
DUBR	2.74769e-42	0.39259	0.515	0.393	3.8877e-38	QQMet
CSNK1E	9.18809e-78	0.39209	0.967	0.95	1.30002e-73	QQMet
C1orf1221	2.8272e-59	0.391534	0.891	0.873	4.0002e-55	QQMet
CTSF1	4.54675e-40	0.391209	0.567	0.465	6.4332e-36	QQMet
BLOC1S2	2.50507e-52	0.390287	0.876	0.878	3.54442e-48	QQMet
EID1	2.07041e-188	0.3884	1	1	2.92942e-184	QQMet
DDX3Y	2.44014e-41	0.388018	0.712	0.666	3.45256e-37	QQMet
LYST	2.8585e-38	0.387819	0.434	0.324	4.04449e-34	QQMet
GNG7	3.15086e-69	0.387727	0.336	0.17	4.45816e-65	QQMet
ZBTB20	2.14632e-26	0.386757	0.76	0.749	3.03683e-22	QQMet
SLC19A2	9.37787e-39	0.384693	0.368	0.254	1.32687e-34	QQMet
FMN1	1.28599e-44	0.384137	0.706	0.637	1.81954e-40	QQMet
NUDT141	1.33018e-32	0.384059	0.573	0.485	1.88208e-28	QQMet
SERPINE2	3.6406e-07	0.382595	0.827	0.894	0.00515109	QQMet
SLC38A1	2.51372e-25	0.381252	0.736	0.733	3.55666e-21	QQMet
GNPDA11	2.14059e-44	0.3805	0.862	0.858	3.02872e-40	QQMet
NRIP1	7.25767e-30	0.380395	0.553	0.481	1.02689e-25	QQMet
SNED1	1.48496e-22	0.378742	0.432	0.358	2.10107e-18	QQMet
TMEM150A	2.8162e-46	0.377783	0.423	0.291	3.98464e-42	QQMet
KLC1	1.53315e-43	0.377573	0.938	0.94	2.16925e-39	QQMet
FRMD4A	4.9495e-35	0.377333	0.783	0.755	7.00305e-31	QQMet
SNCA	5.0257e-25	0.375416	0.475	0.397	7.11087e-21	QQMet
PLEKHA2	4.43361e-42	0.375114	0.608	0.521	6.27311e-38	QQMet
PCNX4	4.0756e-32	0.374833	0.732	0.694	5.76656e-28	QQMet
CALM11	1.12197e-07	0.374224	1	1	0.00158748	QQMet
TBX2	2.25861e-30	0.372991	0.475	0.39	3.19571e-26	QQMet
DHX36	2.74982e-63	0.372741	0.959	0.952	3.89072e-59	QQMet
CCL28	2.29903e-40	0.371491	0.507	0.393	3.2529e-36	QQMet
TMEM591	6.58743e-88	0.371469	0.992	0.99	9.32055e-84	QQMet
TPM1	3.90264e-39	0.371229	0.989	0.984	5.52184e-35	QQMet
SUGCT	1.36367e-17	0.371118	0.324	0.251	1.92946e-13	QQMet
POLR3GL	2.30632e-44	0.37045	0.831	0.823	3.26322e-40	QQMet
SMIM14	2.72116e-39	0.370402	0.572	0.476	3.85016e-35	QQMet
COPRS	5.46218e-96	0.369913	0.997	0.998	7.72844e-92	QQMet
CCNL1	1.08944e-35	0.369145	0.939	0.929	1.54146e-31	QQMet
SPOCK1	1.94918e-32	0.369141	0.585	0.494	2.75789e-28	QQMet
PLCE1	8.35494e-27	0.368713	0.715	0.688	1.18214e-22	QQMet
ABCA1	2.07455e-61	0.367287	0.178	0.063	2.93528e-57	QQMet
MDM2	2.49548e-19	0.367154	0.568	0.538	3.53085e-15	QQMet
VPS37B	7.36331e-37	0.366556	0.759	0.747	1.04183e-32	QQMet
TPGS1	2.74723e-64	0.365811	0.932	0.913	3.88705e-60	QQMet
PROS1	8.1384e-39	0.365588	0.401	0.286	1.1515e-34	QQMet
PIM3	1.62468e-25	0.365541	0.617	0.583	2.29877e-21	QQMet
FOXC2	2.00453e-34	0.365273	0.334	0.218	2.83621e-30	QQMet
SH3BGRL1	3.46715e-63	0.364213	0.963	0.951	4.90567e-59	QQMet
N4BP2L2	2.97847e-49	0.363904	0.886	0.865	4.21424e-45	QQMet
MRAS1	3.64133e-45	0.363859	0.512	0.387	5.15212e-41	QQMet
MEF2C1	5.60026e-24	0.36281	0.432	0.345	7.92381e-20	QQMet
FGF1	2.0717e-27	0.361525	0.641	0.604	2.93125e-23	QQMet
MCL1	4.14876e-47	0.360451	0.954	0.954	5.87008e-43	QQMet
MAGED21	3.7761e-34	0.359862	0.916	0.917	5.3428e-30	QQMet
PRDX21	5.92141e-28	0.359763	0.44	0.32	8.3782e-24	QQMet
SLC66A1L	6.15112e-30	0.359024	0.641	0.594	8.70322e-26	QQMet
STAT3	1.05881e-27	0.358475	0.59	0.533	1.49811e-23	QQMet
CPEB21	2.65518e-36	0.357683	0.725	0.658	3.75681e-32	QQMet
SPRY4	2.04531e-20	0.357607	0.486	0.425	2.8939e-16	QQMet
SEC14L1	1.3569e-26	0.357257	0.636	0.61	1.91987e-22	QQMet
SLC27A11	8.7005e-40	0.356706	0.692	0.61	1.23103e-35	QQMet
TNFSF4	9.65266e-42	0.356532	0.273	0.151	1.36575e-37	QQMet
KIFAP3	2.21149e-32	0.356267	0.635	0.572	3.12904e-28	QQMet
INSIG1	1.45558e-20	0.355659	0.501	0.442	2.0595e-16	QQMet
ATRX	1.17991e-45	0.355574	0.934	0.935	1.66946e-41	QQMet
GABARAPL21	5.33436e-87	0.355431	0.993	0.99	7.54759e-83	QQMet
PLAAT41	8.9344e-36	0.354317	0.36	0.235	1.26413e-31	QQMet
LIMS1	8.87425e-45	0.354227	0.92	0.922	1.25562e-40	QQMet
CMTM81	2.33385e-28	0.354179	0.519	0.436	3.30216e-24	QQMet
ATP6V1F	2.09993e-63	0.354065	0.98	0.98	2.9712e-59	QQMet
KMT2E	3.43338e-54	0.353828	0.943	0.93	4.85789e-50	QQMet
SSC5D	3.01008e-42	0.353551	0.361	0.231	4.25896e-38	QQMet
MSI2	2.82359e-37	0.353344	0.863	0.857	3.9951e-33	QQMet
TMX4	3.51239e-28	0.353246	0.825	0.825	4.96968e-24	QQMet
CERT1	3.84287e-30	0.352568	0.684	0.651	5.43727e-26	QQMet
ITPRIP	2.93549e-46	0.352529	0.785	0.711	4.15343e-42	QQMet
FNDC3A	5.13138e-41	0.352509	0.67	0.594	7.2604e-37	QQMet
RAPH1	1.27414e-22	0.352236	0.525	0.475	1.80278e-18	QQMet
FUCA1	3.41811e-50	0.351805	0.263	0.13	4.83628e-46	QQMet
C9orf16	4.74359e-73	0.351298	0.979	0.978	6.71171e-69	QQMet
LAMTOR4	1.12896e-90	0.350939	0.992	0.991	1.59737e-86	QQMet
GLI4	9.80735e-42	0.350295	0.495	0.38	1.38764e-37	QQMet
CCDC107	1.96656e-53	0.349754	0.945	0.946	2.78248e-49	QQMet
ZNF281	3.20013e-28	0.349721	0.656	0.613	4.52786e-24	QQMet
ASAP1	4.70197e-40	0.34908	0.889	0.878	6.65282e-36	QQMet
SEPHS2	2.90573e-36	0.348951	0.691	0.648	4.11132e-32	QQMet
RETREG11	1.01134e-31	0.348395	0.68	0.64	1.43094e-27	QQMet
SQSTM11	2.35811e-52	0.347662	0.992	0.992	3.33649e-48	QQMet
XIAP	5.26556e-27	0.34586	0.645	0.626	7.45024e-23	QQMet
NSMCE3	1.86079e-34	0.345793	0.824	0.823	2.63283e-30	QQMet
FAM210B	7.34133e-41	0.34471	0.781	0.758	1.03873e-36	QQMet
BEX21	5.69643e-25	0.344132	0.312	0.22	8.05988e-21	QQMet
HOOK2	2.61186e-27	0.343993	0.544	0.493	3.69552e-23	QQMet
CALCOCO1	3.4782e-35	0.342721	0.462	0.359	4.92131e-31	QQMet
SNAI2	6.20743e-36	0.34183	0.84	0.806	8.7829e-32	QQMet
ZKSCAN1	4.59946e-28	0.341243	0.572	0.523	6.50778e-24	QQMet
AC100810.1	1.67401e-36	0.341137	0.633	0.565	2.36856e-32	QQMet
NR2F1	4.09314e-16	0.340972	0.712	0.705	5.79138e-12	QQMet
IGFBP6	4.33853e-07	0.340938	0.795	0.844	0.00613859	QQMet
FXR11	5.41787e-60	0.340811	0.991	0.989	7.66574e-56	QQMet
USP9X	6.59595e-38	0.338975	0.811	0.79	9.33261e-34	QQMet
NCBP2AS2	9.78162e-43	0.338308	0.824	0.797	1.384e-38	QQMet
EAPP	2.5278e-58	0.33781	0.926	0.895	3.57658e-54	QQMet
CALD1	3.31924e-51	0.337175	0.991	0.993	4.6964e-47	QQMet
ZFAS1	2.6901e-85	0.336702	0.999	0.999	3.80623e-81	QQMet
KCTD20	1.63192e-31	0.336628	0.646	0.599	2.309e-27	QQMet
NRN11	2.25436e-33	0.336099	0.73	0.674	3.1897e-29	QQMet
ANKRD28	2.90301e-32	0.335793	0.976	0.977	4.10747e-28	QQMet
PURB1	2.6968e-27	0.335597	0.753	0.72	3.8157e-23	QQMet
AVPI1	2.24932e-44	0.335159	0.898	0.855	3.18257e-40	QQMet
GOLGB1	1.33187e-32	0.334944	0.811	0.787	1.88446e-28	QQMet
DNASE2	7.46406e-33	0.334905	0.587	0.52	1.05609e-28	QQMet
HBP11	1.20186e-28	0.334267	0.462	0.379	1.70051e-24	QQMet
TP53I31	3.37945e-29	0.334091	0.858	0.869	4.78158e-25	QQMet
CHPF	3.61062e-29	0.333803	0.676	0.646	5.10867e-25	QQMet
TPT11	1.92965e-118	0.333783	1	1	2.73027e-114	QQMet
RPL3	3.72379e-182	0.333096	1	1	5.26879e-178	QQMet
METTL23	8.44071e-48	0.332717	0.862	0.849	1.19428e-43	QQMet
RB1CC1	8.87228e-30	0.332398	0.857	0.85	1.25534e-25	QQMet
RPS4Y11	1.19253e-141	0.332166	0.999	1	1.6873e-137	QQMet
ZMYM2	4.89352e-29	0.331571	0.549	0.486	6.92384e-25	QQMet
SMAD7	3.36702e-19	0.331053	0.421	0.357	4.764e-15	QQMet
TRPS1	2.14407e-25	0.330349	0.551	0.497	3.03364e-21	QQMet
FNBP1L	9.22693e-22	0.330026	0.497	0.439	1.30552e-17	QQMet
VPS13C	8.18171e-30	0.330015	0.58	0.524	1.15763e-25	QQMet
EIF4B	8.03019e-67	0.329974	0.998	0.997	1.13619e-62	QQMet
LTBP3	3.62658e-32	0.329963	0.615	0.547	5.13125e-28	QQMet
RO60	4.59619e-40	0.329962	0.884	0.87	6.50315e-36	QQMet
ACBD6	2.90141e-57	0.329301	0.934	0.926	4.1052e-53	QQMet
PDP1	3.5101e-12	0.329105	0.467	0.443	4.96644e-08	QQMet
XPC	1.53289e-24	0.329071	0.598	0.56	2.16889e-20	QQMet
TERF2IP1	1.04069e-53	0.328797	0.933	0.917	1.47248e-49	QQMet
MT-ND2	1.87789e-15	0.328265	0.963	0.982	2.65702e-11	QQMet
SERINC3	5.39961e-28	0.328219	0.64	0.607	7.63991e-24	QQMet
BBX	6.70725e-49	0.328178	0.962	0.958	9.49008e-45	QQMet
ZFPM1	8.99444e-27	0.327685	0.571	0.524	1.27262e-22	QQMet
B3GAT3	5.26913e-30	0.327126	0.657	0.611	7.45529e-26	QQMet
DAAM11	1.50323e-22	0.326244	0.597	0.559	2.12692e-18	QQMet
MXI11	4.52512e-29	0.326142	0.467	0.37	6.40259e-25	QQMet
GRINA	3.18941e-38	0.326044	0.822	0.787	4.5127e-34	QQMet
BCL3	5.01171e-36	0.326025	0.653	0.561	7.09106e-32	QQMet
LAMB2	2.45392e-26	0.325553	0.601	0.553	3.47205e-22	QQMet
MAP4K4	5.85744e-42	0.32549	0.988	0.984	8.28769e-38	QQMet
CBARP	1.12461e-63	0.325182	0.215	0.087	1.59121e-59	QQMet
CAMK2D	2.63773e-28	0.324661	0.68	0.654	3.73213e-24	QQMet
NXT1	2.73875e-33	0.324626	0.886	0.882	3.87505e-29	QQMet
H1F0	2.26295e-35	0.324487	0.801	0.74	3.20185e-31	QQMet
SETX	8.96464e-29	0.324467	0.615	0.554	1.26841e-24	QQMet
YIPF6	7.1632e-36	0.324419	0.746	0.716	1.01352e-31	QQMet
TGM2	1.06894e-08	0.324326	0.466	0.446	0.000151245	QQMet
LDLRAD3	9.76113e-17	0.324313	0.505	0.471	1.3811e-12	QQMet
NOP53	1.84354e-75	0.323874	0.995	0.998	2.60843e-71	QQMet
CSRNP1	8.89708e-35	0.323573	0.601	0.492	1.25885e-30	QQMet
TUBB2B	6.6903e-17	0.323449	0.488	0.428	9.4661e-13	QQMet
MPG1	6.09683e-59	0.323139	0.992	0.996	8.62641e-55	QQMet
ZC2HC1A	7.43911e-39	0.322944	0.833	0.791	1.05256e-34	QQMet
ZBED3	4.91497e-30	0.322434	0.57	0.504	6.95419e-26	QQMet
PDE4D	4.91502e-26	0.322037	0.633	0.576	6.95426e-22	QQMet
PLK3	2.23022e-19	0.321889	0.587	0.568	3.15554e-15	QQMet
GTF2B	1.1349e-29	0.321566	0.816	0.829	1.60577e-25	QQMet
ISG20	1.51046e-13	0.321411	0.507	0.468	2.13715e-09	QQMet
BCL2L1	1.00366e-23	0.321163	0.742	0.745	1.42008e-19	QQMet
NUDT4	2.22924e-21	0.320666	0.717	0.698	3.15415e-17	QQMet
CCSER2	1.42936e-26	0.320476	0.71	0.695	2.0224e-22	QQMet
P4HTM	2.45571e-33	0.320401	0.633	0.579	3.47458e-29	QQMet
NRP2	5.88883e-40	0.32015	0.905	0.878	8.3321e-36	QQMet
TRIM38	7.1142e-19	0.319964	0.551	0.517	1.00659e-14	QQMet
MEF2D	1.426e-33	0.319268	0.592	0.527	2.01765e-29	QQMet
KDELR1	1.73369e-81	0.318669	1	0.999	2.453e-77	QQMet
SPATA2L	6.06291e-36	0.318391	0.36	0.251	8.57841e-32	QQMet
LRMDA1	6.01893e-32	0.318359	0.628	0.571	8.51618e-28	QQMet
BLOC1S4	6.81967e-35	0.318324	0.677	0.626	9.64916e-31	QQMet
FBXL15	5.92736e-37	0.318162	0.688	0.635	8.38662e-33	QQMet
DDR2	2.29128e-33	0.317998	0.863	0.833	3.24193e-29	QQMet
PRR7	9.17041e-23	0.317808	0.811	0.823	1.29752e-18	QQMet
CIR1	3.48119e-34	0.31775	0.799	0.785	4.92554e-30	QQMet
CTSB	8.48424e-37	0.317579	0.988	0.991	1.20043e-32	QQMet
MEGF91	1.00924e-13	0.317261	0.548	0.542	1.42797e-09	QQMet
WEE1	2.01448e-10	0.31704	0.73	0.761	2.85028e-06	QQMet
SPINK21	3.21592e-26	0.316498	0.143	0.068	4.5502e-22	QQMet
ATG101	6.96372e-58	0.316338	0.961	0.951	9.85297e-54	QQMet
ITGA101	1.76219e-19	0.316205	0.613	0.565	2.49332e-15	QQMet
SNHG291	6.94193e-89	0.315901	1	1	9.82214e-85	QQMet
RRAGB	7.1715e-32	0.315531	0.457	0.365	1.0147e-27	QQMet
ARHGAP24	8.77528e-24	0.315208	0.399	0.318	1.24162e-19	QQMet
SCN5A	5.916e-10	0.314889	0.688	0.707	8.37055e-06	QQMet
OXSR1	1.4924e-21	0.314559	0.594	0.558	2.11159e-17	QQMet
FMNL2	1.11923e-24	0.313982	0.616	0.579	1.5836e-20	QQMet
FAM174A1	3.46618e-31	0.313923	0.657	0.617	4.90429e-27	QQMet
ELAVL2	2.45258e-22	0.313713	0.626	0.584	3.47015e-18	QQMet
KCNS3	2.75704e-37	0.313691	0.247	0.138	3.90094e-33	QQMet
TMEM134	6.81341e-40	0.313619	0.837	0.809	9.64029e-36	QQMet
ATP2A2	2.82247e-22	0.313599	0.848	0.858	3.99352e-18	QQMet
AKT3	6.46232e-29	0.313572	0.747	0.717	9.14354e-25	QQMet
RNF7	2.77533e-82	0.313469	0.997	0.994	3.92681e-78	QQMet
TAX1BP1	1.92073e-36	0.312886	0.895	0.882	2.71763e-32	QQMet
ZNF524	3.43481e-24	0.312844	0.54	0.49	4.85992e-20	QQMet
EIF4EBP31	5.49965e-26	0.312342	0.562	0.504	7.78146e-22	QQMet
MTPN	2.38273e-43	0.311979	0.99	0.988	3.37133e-39	QQMet
SLC6A81	6.09353e-24	0.311369	0.512	0.439	8.62174e-20	QQMet
RAB9A	5.81987e-38	0.311311	0.786	0.765	8.23453e-34	QQMet
DUSP5	3.00856e-21	0.311085	0.68	0.641	4.25681e-17	QQMet
TWIST11	7.31486e-18	0.31045	0.908	0.921	1.03498e-13	QQMet
CHMP2A1	2.00714e-73	0.309369	0.995	0.995	2.8399e-69	QQMet
BACH1	3.19208e-18	0.308882	0.609	0.594	4.51647e-14	QQMet
CSNK1A1	2.22481e-68	0.308559	0.995	0.995	3.14789e-64	QQMet
BCL7A	4.63559e-24	0.30852	0.434	0.349	6.55889e-20	QQMet
MPV171	3.82963e-35	0.30848	0.795	0.768	5.41854e-31	QQMet
ARMCX31	7.01608e-35	0.308077	0.908	0.915	9.92705e-31	QQMet
CHMP2B	2.62722e-39	0.307921	0.844	0.825	3.71725e-35	QQMet
FHIT	3.56534e-23	0.307838	0.386	0.311	5.04459e-19	QQMet
FNDC3B	1.42149e-24	0.307715	0.576	0.523	2.01126e-20	QQMet
TFPT1	3.77843e-44	0.307531	0.913	0.904	5.3461e-40	QQMet
CPQ	3.12619e-24	0.307198	0.535	0.483	4.42325e-20	QQMet
PIP4P2	4.30681e-34	0.306608	0.835	0.816	6.09371e-30	QQMet
HIF1A	1.83935e-41	0.306566	0.913	0.907	2.6025e-37	QQMet
F2R	4.61149e-14	0.306503	0.673	0.683	6.5248e-10	QQMet
MCC	4.49843e-30	0.306446	0.417	0.322	6.36484e-26	QQMet
G3BP2	2.03365e-33	0.306206	0.699	0.658	2.87741e-29	QQMet
DAG1	1.64714e-16	0.306167	0.617	0.609	2.33053e-12	QQMet
PTPRE	1.27781e-20	0.305864	0.385	0.314	1.80797e-16	QQMet
ANKRD12	1.62781e-27	0.305839	0.775	0.762	2.30319e-23	QQMet
ORAI2	8.96821e-24	0.30564	0.572	0.533	1.26891e-19	QQMet
MTSS1	5.414e-28	0.305392	0.311	0.211	7.66026e-24	QQMet
IFRD1	1.38251e-18	0.305311	0.727	0.729	1.95611e-14	QQMet
GAPLINC	1.83219e-18	0.304467	0.411	0.35	2.59237e-14	QQMet
MOSPD1	1.54954e-18	0.304445	0.618	0.604	2.19245e-14	QQMet
WIPI1	9.11468e-25	0.304194	0.426	0.354	1.28964e-20	QQMet
TFAP2A	7.39285e-21	0.304016	0.769	0.775	1.04601e-16	QQMet
ZNF580	3.42968e-25	0.303761	0.596	0.552	4.85265e-21	QQMet
SYF2	3.31602e-38	0.303728	0.904	0.905	4.69184e-34	QQMet
IFITM31	1.57409e-41	0.303062	0.988	0.983	2.22718e-37	QQMet
TM2D1	6.12663e-37	0.302988	0.795	0.77	8.66857e-33	QQMet
SIK1B	2.27524e-38	0.30282	0.296	0.181	3.21923e-34	QQMet
FDXR1	1.42968e-10	0.302187	0.457	0.445	2.02286e-06	QQMet
ENDOD1	3.36787e-20	0.302086	0.762	0.761	4.7652e-16	QQMet
TUBA4A	5.86537e-33	0.301668	0.281	0.173	8.29892e-29	QQMet
PFDN5	5.59981e-145	0.301614	1	1	7.92318e-141	QQMet
KANK1	1.24807e-20	0.301371	0.314	0.237	1.76589e-16	QQMet
RAB13	4.16937e-40	0.301124	0.99	0.986	5.89924e-36	QQMet
TMED4	2.07407e-33	0.301088	0.817	0.797	2.9346e-29	QQMet
POLD41	3.57506e-32	0.301032	0.91	0.905	5.05835e-28	QQMet
RNMT	5.45727e-24	0.30098	0.59	0.545	7.72149e-20	QQMet
PTGER4	1.26956e-23	0.300888	0.28	0.194	1.7963e-19	QQMet
XPA	2.4114e-37	0.300771	0.791	0.763	3.41189e-33	QQMet
ARHGEF40	1.52462e-19	0.300668	0.483	0.437	2.15719e-15	QQMet
SNRPN1	7.54406e-34	0.300446	0.835	0.829	1.06741e-29	QQMet
PFN2	3.20694e-40	0.300286	0.965	0.976	4.5375e-36	QQMet
RHOV	1.05401e-72	0.300214	0.152	0.043	1.49132e-68	QQMet
IFITM10	1.41687e-24	0.300053	0.157	0.084	2.00473e-20	QQMet
NME5	1.02009e-30	0.299873	0.404	0.305	1.44333e-26	QQMet
HOPX1	6.85839e-10	0.299217	0.418	0.387	9.70393e-06	QQMet
PLD31	3.87156e-31	0.299153	0.809	0.8	5.47787e-27	QQMet
HS2ST1	2.06061e-18	0.298213	0.563	0.531	2.91555e-14	QQMet
AKIRIN1	7.69303e-28	0.296853	0.671	0.627	1.08849e-23	QQMet
SRPX2	9.44884e-16	0.296826	0.411	0.358	1.33692e-11	QQMet
PGF1	1.05194e-10	0.296452	0.863	0.852	1.48839e-06	QQMet
CRTAP	2.28576e-36	0.295909	0.937	0.931	3.23412e-32	QQMet
CNN2	4.88667e-25	0.29551	0.653	0.613	6.91414e-21	QQMet
TPP1	1.00446e-23	0.29551	0.742	0.73	1.42121e-19	QQMet
LINC01578	3.83016e-27	0.294859	0.949	0.936	5.4193e-23	QQMet
CLASP2	3.0048e-24	0.294852	0.415	0.333	4.25149e-20	QQMet
FBXW7	9.28947e-17	0.294655	0.391	0.337	1.31437e-12	QQMet
2007-03-01	1.51346e-24	0.29446	0.653	0.622	2.1414e-20	QQMet
HGSNAT	5.11102e-29	0.294113	0.622	0.58	7.23159e-25	QQMet
CD9	4.1956e-56	0.293883	0.999	0.998	5.93636e-52	QQMet
HES4	2.55274e-42	0.29358	0.124	0.044	3.61187e-38	QQMet
PPP1R2	4.14897e-25	0.293357	0.789	0.786	5.87038e-21	QQMet
P4HA21	8.26224e-18	0.293009	0.754	0.751	1.16902e-13	QQMet
BCAS2	1.27618e-31	0.292537	0.927	0.925	1.80567e-27	QQMet
C4orf3	8.94946e-39	0.292271	0.958	0.963	1.26626e-34	QQMet
PEBP1	3.18496e-87	0.292269	1	1	4.5064e-83	QQMet
KIAA0232	4.72675e-22	0.291837	0.557	0.509	6.68787e-18	QQMet
FN3K	1.97865e-22	0.29171	0.281	0.198	2.79959e-18	QQMet
CHD9	7.81102e-25	0.291704	0.775	0.777	1.10518e-20	QQMet
FAM49B	1.31878e-21	0.29163	0.841	0.841	1.86594e-17	QQMet
MAD1L1	1.14362e-22	0.291346	0.794	0.813	1.61811e-18	QQMet
UBE2B	1.17669e-54	0.291333	0.992	0.989	1.66489e-50	QQMet
PLIN2	5.24485e-20	0.291253	0.93	0.953	7.42094e-16	QQMet
RNF139	8.44242e-19	0.291167	0.601	0.583	1.19452e-14	QQMet
UBE2H1	6.83993e-21	0.291103	0.653	0.639	9.67782e-17	QQMet
CES2	2.01653e-18	0.290948	0.397	0.335	2.85319e-14	QQMet
METTL9	2.17027e-27	0.290946	0.97	0.969	3.07071e-23	QQMet
TENM3	3.65816e-26	0.290851	0.309	0.216	5.17593e-22	QQMet
SDE2	6.91749e-20	0.290661	0.436	0.381	9.78756e-16	QQMet
TIGAR	8.06184e-10	0.290497	0.489	0.495	1.14067e-05	QQMet
BCL2L11	6.53503e-12	0.290417	0.363	0.312	9.24641e-08	QQMet
SLC16A4	8.9292e-28	0.29039	0.358	0.26	1.26339e-23	QQMet
TGFBI	7.32962e-14	0.290326	0.164	0.106	1.03707e-09	QQMet
GTF2I	1.23576e-29	0.290044	0.857	0.856	1.74848e-25	QQMet
PMEPA1	1.41509e-18	0.289962	0.9	0.896	2.00221e-14	QQMet
YTHDC1	4.09877e-20	0.289941	0.645	0.642	5.79935e-16	QQMet
FERMT2	1.99049e-14	0.289713	0.786	0.818	2.81634e-10	QQMet
VPS28	7.43294e-74	0.289712	0.995	0.997	1.05169e-69	QQMet
GALNT7	2.69207e-16	0.289581	0.545	0.528	3.80901e-12	QQMet
ATXN7	5.21299e-22	0.289343	0.454	0.385	7.37586e-18	QQMet
HCG18	6.90688e-15	0.289011	0.507	0.485	9.77255e-11	QQMet
VEGFB	5.04882e-24	0.288365	0.912	0.925	7.14357e-20	QQMet
CD46	1.32197e-27	0.288252	0.864	0.846	1.87045e-23	QQMet
GOLGA4	6.4659e-23	0.287622	0.91	0.921	9.1486e-19	QQMet
RORA	5.07651e-22	0.287616	0.654	0.599	7.18275e-18	QQMet
ARIH1	1.61304e-23	0.2875	0.608	0.571	2.28229e-19	QQMet
SCRN2	4.4599e-28	0.287479	0.59	0.537	6.31032e-24	QQMet
IFT43	2.24203e-28	0.287372	0.731	0.727	3.17224e-24	QQMet
ERBIN	1.4638e-23	0.287094	0.66	0.638	2.07113e-19	QQMet
SYNM	2.69947e-20	0.286879	0.553	0.51	3.81948e-16	QQMet
NFKBIL1	4.30985e-27	0.285847	0.812	0.805	6.098e-23	QQMet
RNF145	1.02219e-21	0.285209	0.766	0.778	1.4463e-17	QQMet
TGFBR2	1.61457e-26	0.285203	0.902	0.904	2.28446e-22	QQMet
KLHL9	3.56552e-23	0.28481	0.583	0.535	5.04485e-19	QQMet
SNRNP35	9.04191e-35	0.284699	0.799	0.77	1.27934e-30	QQMet
TNFRSF10B	5.39038e-24	0.28464	0.671	0.637	7.62685e-20	QQMet
MYOF	4.15019e-26	0.28453	0.822	0.847	5.87211e-22	QQMet
TCEAL41	2.12711e-55	0.284225	0.998	0.998	3.00965e-51	QQMet
TGOLN2	2.20702e-45	0.283623	0.952	0.941	3.12272e-41	QQMet
STAT2	2.15212e-20	0.283517	0.397	0.326	3.04503e-16	QQMet
SAT11	2.71728e-11	0.283512	0.943	0.956	3.84468e-07	QQMet
JOSD1	3.64413e-20	0.283083	0.613	0.594	5.15608e-16	QQMet
RAB29	1.59853e-19	0.282791	0.483	0.421	2.26176e-15	QQMet
SLC25A61	3.9423e-90	0.282444	1	1	5.57796e-86	QQMet
SURF1	4.4854e-39	0.282225	0.902	0.905	6.34639e-35	QQMet
SNX6	4.7312e-59	0.28222	0.995	0.994	6.69418e-55	QQMet
LY96	5.03606e-19	0.282103	0.401	0.335	7.12552e-15	QQMet
VPS41	6.39119e-19	0.282053	0.439	0.382	9.04289e-15	QQMet
TNRC6B	2.00755e-17	0.281498	0.718	0.716	2.84049e-13	QQMet
NEU11	7.52443e-26	0.28128	0.759	0.716	1.06463e-21	QQMet
TMBIM4	1.70272e-53	0.281153	0.983	0.988	2.40918e-49	QQMet
FOXC1	5.69413e-16	0.280739	0.562	0.542	8.05662e-12	QQMet
MAFK	8.64524e-26	0.280694	0.335	0.245	1.22322e-21	QQMet
PER1	2.02488e-26	0.280038	0.342	0.251	2.86501e-22	QQMet
CD631	1.47336e-117	0.279436	1	1	2.08466e-113	QQMet
TMED7	1.21107e-25	0.279367	0.797	0.804	1.71355e-21	QQMet
SERTAD3	1.00328e-17	0.279348	0.649	0.638	1.41954e-13	QQMet
CD2BP2	1.14594e-32	0.279233	0.852	0.851	1.6214e-28	QQMet
RPL5	9.79087e-180	0.27889	1	1	1.38531e-175	QQMet
CTNNB1	5.76448e-19	0.277959	0.874	0.878	8.15617e-15	QQMet
TMEM106B	6.92314e-30	0.277852	0.768	0.755	9.79556e-26	QQMet
SRGN	5.36455e-28	0.277804	0.982	0.967	7.5903e-24	QQMet
HIST1H2AC1	2.9497e-15	0.277355	0.551	0.496	4.17354e-11	QQMet
ZBTB4	1.90669e-19	0.276997	0.508	0.466	2.69777e-15	QQMet
ETS2	1.35966e-23	0.276786	0.693	0.632	1.92378e-19	QQMet
M6PR	5.0791e-17	0.276739	0.856	0.886	7.18642e-13	QQMet
MRPL341	3.39742e-42	0.276654	0.978	0.978	4.80701e-38	QQMet
ZFP36	2.08668e-39	0.276358	0.833	0.739	2.95244e-35	QQMet
NDUFS4	1.25289e-75	0.276256	0.993	0.995	1.77271e-71	QQMet
WBP2	2.93272e-24	0.276024	0.708	0.677	4.1495e-20	QQMet
CUL4B	1.11866e-21	0.275921	0.554	0.506	1.58279e-17	QQMet
EIF4G3	6.04912e-23	0.275593	0.549	0.505	8.5589e-19	QQMet
HSD11B1L	1.36453e-34	0.275162	0.307	0.196	1.93068e-30	QQMet
BLVRB	7.67749e-33	0.275025	0.94	0.947	1.08629e-28	QQMet
PPIC	1.68207e-20	0.274891	0.673	0.655	2.37996e-16	QQMet
LMBR1	3.8612e-14	0.274485	0.419	0.377	5.46321e-10	QQMet
DDX17	9.37121e-30	0.274166	0.883	0.88	1.32593e-25	QQMet
C5orf38	8.24377e-29	0.273881	0.768	0.741	1.16641e-24	QQMet
STAM	8.48407e-25	0.273748	0.671	0.65	1.20041e-20	QQMet
SDSL	2.7852e-15	0.273572	0.436	0.392	3.94079e-11	QQMet
DBP	1.62833e-20	0.273526	0.402	0.321	2.30393e-16	QQMet
PCDH91	2.7766e-08	0.273408	0.513	0.504	0.000392862	QQMet
PON2	7.79917e-27	0.273333	0.877	0.891	1.1035e-22	QQMet
UBXN6	3.20931e-22	0.273047	0.589	0.558	4.54085e-18	QQMet
AZIN2	2.66706e-19	0.272953	0.34	0.263	3.77362e-15	QQMet
WWTR1	6.01272e-18	0.272778	0.856	0.861	8.5074e-14	QQMet
GRIPAP1	5.30235e-20	0.272461	0.44	0.386	7.5023e-16	QQMet
TMEM147	3.78494e-40	0.272303	0.98	0.988	5.35531e-36	QQMet
CHCHD61	2.13661e-23	0.272152	0.788	0.793	3.02309e-19	QQMet
SLC25A23	1.69998e-25	0.271993	0.717	0.693	2.4053e-21	QQMet
SARAF1	6.6002e-41	0.271969	0.978	0.984	9.33862e-37	QQMet
MFAP2	8.59798e-13	0.271502	0.572	0.569	1.21653e-08	QQMet
CRBN	8.89037e-26	0.271478	0.757	0.743	1.2579e-21	QQMet
LPCAT2	1.48618e-19	0.271391	0.375	0.306	2.10279e-15	QQMet
MIA3	4.55707e-23	0.271178	0.661	0.633	6.44779e-19	QQMet
ZNF33A	1.75477e-18	0.270998	0.385	0.318	2.48283e-14	QQMet
JARID2	1.74357e-19	0.270929	0.474	0.402	2.46698e-15	QQMet
SPHK1	2.67689e-09	0.270681	0.294	0.239	3.78754e-05	QQMet
CSDE1	9.85744e-53	0.270564	0.997	0.992	1.39473e-48	QQMet
EPAS1	1.38088e-40	0.270471	0.199	0.095	1.9538e-36	QQMet
OPTN	5.13727e-18	0.2704	0.753	0.757	7.26873e-14	QQMet
SRSF8	3.67618e-27	0.270154	0.743	0.717	5.20142e-23	QQMet
IDI2-AS1	1.11881e-43	0.269501	0.234	0.117	1.583e-39	QQMet
RASSF8-AS1	1.43585e-12	0.269175	0.452	0.428	2.03159e-08	QQMet
DYRK1B	3.77996e-27	0.267976	0.383	0.285	5.34826e-23	QQMet
NACA	9.5996e-167	0.267932	1	1	1.35825e-162	QQMet
CHCHD101	2.66485e-35	0.267804	0.934	0.93	3.7705e-31	QQMet
CHMP5	1.51991e-40	0.266884	0.96	0.968	2.15052e-36	QQMet
SPP1	8.46855e-15	0.266477	0.151	0.092	1.19822e-10	QQMet
CYBRD1	1.30794e-18	0.266362	0.66	0.663	1.8506e-14	QQMet
CASC4	6.81017e-21	0.266229	0.656	0.635	9.63571e-17	QQMet
PHPT1	1.8741e-24	0.265693	0.992	0.998	2.65166e-20	QQMet
TCEA2	2.1063e-24	0.265374	0.743	0.731	2.98021e-20	QQMet
RBMS1	2.42384e-21	0.265237	0.779	0.773	3.42949e-17	QQMet
DHRS3	2.40551e-31	0.265217	0.219	0.124	3.40356e-27	QQMet
TCF121	4.54622e-15	0.264899	0.655	0.65	6.43245e-11	QQMet
PDLIM2	2.94461e-59	0.264745	0.99	0.992	4.16633e-55	QQMet
SEC31A	1.43113e-24	0.264393	0.745	0.736	2.0249e-20	QQMet
MAPK6	9.01087e-17	0.264285	0.536	0.505	1.27495e-12	QQMet
PIK3R1	1.93637e-06	0.264194	0.54	0.562	0.0273977	QQMet
TSPAN31	2.46836e-21	0.264124	0.451	0.383	3.49249e-17	QQMet
NPDC1	7.22567e-16	0.263686	0.344	0.276	1.02236e-11	QQMet
ATP6V0B	6.24584e-27	0.263596	0.954	0.967	8.83724e-23	QQMet
FAM180A	3.43696e-24	0.263441	0.193	0.111	4.86296e-20	QQMet
LIMA1	2.36226e-17	0.263339	0.792	0.778	3.34236e-13	QQMet
PICALM	1.34892e-20	0.263141	0.722	0.71	1.90859e-16	QQMet
PKIG	4.04585e-18	0.263108	0.509	0.463	5.72447e-14	QQMet
ZSWIM6	1.08346e-15	0.262998	0.602	0.589	1.53298e-11	QQMet
SSPN	2.58553e-14	0.262283	0.405	0.351	3.65826e-10	QQMet
IFT81	5.80951e-18	0.262199	0.474	0.424	8.21987e-14	QQMet
AC087190.1	5.33341e-21	0.262136	0.365	0.288	7.54624e-17	QQMet
PRKG1	1.41085e-20	0.262008	0.277	0.197	1.99622e-16	QQMet
TMEM471	1.37128e-15	0.261971	0.527	0.499	1.94022e-11	QQMet
KLHDC2	3.00364e-22	0.261953	0.751	0.742	4.24985e-18	QQMet
CDON	2.05845e-20	0.261739	0.241	0.163	2.91251e-16	QQMet
ANXA4	8.73331e-24	0.261368	0.786	0.777	1.23568e-19	QQMet
UBXN1	1.3369e-53	0.261337	0.998	0.999	1.89157e-49	QQMet
SH2B3	1.94948e-10	0.261185	0.594	0.587	2.75832e-06	QQMet
RRAS	1.98939e-18	0.260901	0.906	0.93	2.81479e-14	QQMet
TP53TG1	3.01028e-16	0.260704	0.496	0.46	4.25925e-12	QQMet
OCEL1	9.53911e-26	0.260675	0.553	0.485	1.34969e-21	QQMet
CLCN3	6.54018e-15	0.260589	0.416	0.372	9.2537e-11	QQMet
RPAIN	1.41324e-35	0.26049	0.925	0.926	1.99959e-31	QQMet
LACTB	1.1492e-14	0.260367	0.663	0.672	1.626e-10	QQMet
C11orf11	1.58161e-18	0.260334	0.551	0.521	2.23782e-14	QQMet
SLC25A41	1.38922e-19	0.259971	0.849	0.862	1.9656e-15	QQMet
ACBD3	2.11978e-25	0.259963	0.837	0.845	2.99928e-21	QQMet
QPCT	4.84449e-12	0.259662	0.475	0.444	6.85447e-08	QQMet
TYMP	9.61723e-09	0.25926	0.382	0.357	0.000136074	QQMet
PLCL1	5.84732e-39	0.258679	0.16	0.068	8.27338e-35	QQMet
TRAPPC2B	9.33367e-21	0.25824	0.692	0.679	1.32062e-16	QQMet
HIGD2A1	2.20373e-45	0.258217	0.994	0.99	3.11806e-41	QQMet
TRIM22	2.36252e-18	0.257942	0.358	0.285	3.34273e-14	QQMet
AL049840.2	1.69208e-11	0.257916	0.411	0.379	2.39412e-07	QQMet
SPTBN1	1.4611e-19	0.257824	0.8	0.798	2.06732e-15	QQMet
SECISBP2L	2.97611e-17	0.25769	0.531	0.497	4.2109e-13	QQMet
RPL13	2.37479e-161	0.257549	1	1	3.36009e-157	QQMet
PTPRG	2.94748e-12	0.257433	0.55	0.552	4.17039e-08	QQMet
CSNK1D	2.09601e-22	0.257325	0.779	0.776	2.96564e-18	QQMet
RWDD3	3.11988e-19	0.25719	0.613	0.597	4.41431e-15	QQMet
COQ10B	3.47213e-20	0.257107	0.632	0.619	4.91271e-16	QQMet
DYNC2LI1	2.91919e-19	0.257106	0.463	0.412	4.13037e-15	QQMet
RNF115	1.14847e-25	0.256847	0.862	0.858	1.62498e-21	QQMet
TMEM263	4.20509e-14	0.256382	0.637	0.659	5.94978e-10	QQMet
LINC00963	4.13989e-16	0.256263	0.563	0.545	5.85753e-12	QQMet
KIF3A	2.20844e-17	0.256225	0.605	0.58	3.12472e-13	QQMet
ECHDC2	1.60022e-18	0.25612	0.615	0.602	2.26416e-14	QQMet
SEL1L	6.8534e-17	0.256048	0.564	0.538	9.69688e-13	QQMet
INHBA	3.18126e-17	0.256022	0.133	0.075	4.50117e-13	QQMet
SYT14	2.18128e-28	0.25593	0.245	0.148	3.08629e-24	QQMet
TSNAX	5.26597e-27	0.255443	0.857	0.86	7.45082e-23	QQMet
MT-CO3	3.45245e-22	0.255022	0.995	0.999	4.88487e-18	QQMet
LAMTOR5	1.03488e-63	0.254618	0.999	0.999	1.46425e-59	QQMet
TRAPPC5	2.67612e-68	0.254615	0.997	0.997	3.78644e-64	QQMet
BAALC	2.01971e-32	0.254472	0.16	0.074	2.85768e-28	QQMet
B4GALT1	2.96616e-18	0.25429	0.701	0.7	4.19683e-14	QQMet
CTSL	3.06672e-12	0.254206	0.972	0.979	4.3391e-08	QQMet
PUM1	8.65571e-23	0.254071	0.669	0.646	1.2247e-18	QQMet
RLIM	1.68472e-16	0.254069	0.564	0.54	2.38372e-12	QQMet
ARHGAP12	5.59478e-18	0.253891	0.586	0.558	7.91605e-14	QQMet
PCYOX1	1.62615e-17	0.253837	0.589	0.572	2.30084e-13	QQMet
ANAPC16	1.11546e-25	0.253407	0.875	0.892	1.57826e-21	QQMet
DCAF5	1.21327e-19	0.253281	0.55	0.511	1.71665e-15	QQMet
PRXL2A	4.42276e-13	0.252998	0.337	0.281	6.25776e-09	QQMet
NPC1	3.46533e-07	0.252471	0.413	0.398	0.00490309	QQMet
ECH11	5.22173e-21	0.252237	0.814	0.82	7.38822e-17	QQMet
LYPLAL1	8.26266e-22	0.252162	0.673	0.652	1.16908e-17	QQMet
IFI16	1.06789e-24	0.252139	0.982	0.973	1.51095e-20	QQMet
RGS14	7.02268e-14	0.251976	0.471	0.441	9.93639e-10	QQMet
MPHOSPH8	9.43835e-27	0.251671	0.844	0.848	1.33543e-22	QQMet
RIOK3	4.59554e-14	0.251544	0.603	0.595	6.50222e-10	QQMet
SRP141	2.74454e-93	0.251397	1	1	3.88325e-89	QQMet
TLE1	4.71721e-13	0.251228	0.605	0.605	6.67438e-09	QQMet
PLAUR1	1.08595e-21	0.25106	0.939	0.928	1.53651e-17	QQMet
DAZAP2	1.17119e-21	0.250848	0.929	0.935	1.65711e-17	QQMet
MLLT11	4.29544e-14	0.250355	0.383	0.33	6.07761e-10	QQMet
NFE2L1	3.76782e-13	0.250316	0.508	0.488	5.33109e-09	QQMet
BLOC1S6	1.37272e-18	0.250311	0.722	0.711	1.94226e-14	QQMet
BAZ2B	1.01758e-14	0.250148	0.359	0.3	1.43977e-10	QQMet
SHC1	2.74553e-27	0.250077	0.857	0.86	3.88466e-23	QQMet
