# Supplementary material for: GPNMB marks a quiescent cell population in melanoma and promotes metastasis formation
Source: EMBO Rep. 2025 Jun 17;26(15):3804–30. doi: 10.1038/s44319-025-00501-w (PMC12332017; doi:10.1038/s44319-025-00501-w)
Supplement: Supplementary file 5 — Source data Fig. 1 [file 44319_2025_501_MOESM5_ESM.zip]

Archive with 49 entries (40 files):
- Figure1/
- Figure1/.DS_Store
- __MACOSX/Figure1/._.DS_Store
- Figure1/1A/
- Figure1/1B/
- Figure1/1E/
- Figure1/1D/
- Figure1/1C/
- Figure1/1A/MM13 Control No Doxycycline.fcs
- __MACOSX/Figure1/1A/._MM13 Control No Doxycycline.fcs
- Figure1/1A/MM13 2 weeks Doxycycline.fcs
- __MACOSX/Figure1/1A/._MM13 2 weeks Doxycycline.fcs
- Figure1/1A/MM13 1 week Doxycycline.fcs
- __MACOSX/Figure1/1A/._MM13 1 week Doxycycline.fcs
- Figure1/1A/MM13 3 weeks Doxycycline.fcs
- __MACOSX/Figure1/1A/._MM13 3 weeks Doxycycline.fcs
- Figure1/1B/Fitness values boxplot.csv
- __MACOSX/Figure1/1B/._Fitness values boxplot.csv
- Figure1/1E/MM13 GFP+- Cell Proliferation .xlsx
- __MACOSX/Figure1/1E/._MM13 GFP+- Cell Proliferation .xlsx
- Figure1/1D/.DS_Store
- __MACOSX/Figure1/1D/._.DS_Store
- Figure1/1D/IMAGES/
- Figure1/1D/MM13 GFP+- %BrdU Positive Cells.xlsx
- __MACOSX/Figure1/1D/._MM13 GFP+- %BrdU Positive Cells.xlsx
- Figure1/1C/MM13 % KI67Negative Cells.xlsx
- __MACOSX/Figure1/1C/._MM13 % KI67Negative Cells.xlsx
- Figure1/1D/IMAGES/.DS_Store
- __MACOSX/Figure1/1D/IMAGES/._.DS_Store
- Figure1/1D/IMAGES/Images for quantification/
- Figure1/1D/IMAGES/Representative Image Figure 1D/
- Figure1/1D/IMAGES/Images for quantification/Image E.tif
- __MACOSX/Figure1/1D/IMAGES/Images for quantification/._Image E.tif
- Figure1/1D/IMAGES/Images for quantification/Image D.tif
- __MACOSX/Figure1/1D/IMAGES/Images for quantification/._Image D.tif
- Figure1/1D/IMAGES/Images for quantification/Image A.tif
- __MACOSX/Figure1/1D/IMAGES/Images for quantification/._Image A.tif
- Figure1/1D/IMAGES/Images for quantification/Image C.tif
- __MACOSX/Figure1/1D/IMAGES/Images for quantification/._Image C.tif
- Figure1/1D/IMAGES/Images for quantification/Image B.tif
- __MACOSX/Figure1/1D/IMAGES/Images for quantification/._Image B.tif
- Figure1/1D/IMAGES/Representative Image Figure 1D/MAX_Project.lif - ok7 ZF4 - C=1.tif
- __MACOSX/Figure1/1D/IMAGES/Representative Image Figure 1D/._MAX_Project.lif - ok7 ZF4 - C=1.tif
- Figure1/1D/IMAGES/Representative Image Figure 1D/MAX_Project.lif - ok7 ZF4 - C=0.tif
- __MACOSX/Figure1/1D/IMAGES/Representative Image Figure 1D/._MAX_Project.lif - ok7 ZF4 - C=0.tif
- Figure1/1D/IMAGES/Representative Image Figure 1D/MAX_Project.lif - ok7 ZF4 - C=2.tif
- __MACOSX/Figure1/1D/IMAGES/Representative Image Figure 1D/._MAX_Project.lif - ok7 ZF4 - C=2.tif
- Figure1/1D/IMAGES/Representative Image Figure 1D/MAX_Composite (RGB)7.tif
- __MACOSX/Figure1/1D/IMAGES/Representative Image Figure 1D/._MAX_Composite (RGB)7.tif
