# Supplementary material for: GPNMB marks a quiescent cell population in melanoma and promotes metastasis formation
Source: EMBO Rep. 2025 Jun 17;26(15):3804–30. doi: 10.1038/s44319-025-00501-w (PMC12332017; doi:10.1038/s44319-025-00501-w)
Supplement: Supplementary file 5 — Source data Fig. 1 [file 44319_2025_501_MOESM5_ESM.zip › Figure1/1B/Fitness values boxplot.csv]

Model	Hours	Fitness (Hellinger Distance)
1	168	12.239321810862894
1	168	12.209540933534894
1	168	12.051937233303407
1	168	11.961046110902613
1	168	12.219034136524748
1	168	12.150863107110807
1	168	12.460409924860409
1	168	12.023772808399235
1	168	11.882345333447178
1	168	12.378298850533174
1	168	12.372516717866054
1	168	11.963786620611824
1	168	12.13747410717804
1	168	12.447803303527037
1	168	12.086102172712597
1	168	12.330231814163456
1	168	12.529788704869098
1	168	12.301601294372649
1	168	11.762921026806536
1	168	12.313521696206466
1	168	12.272366019332273
1	168	12.873641685716926
1	168	12.07232805174232
1	168	12.186588954659475
1	168	12.145607973215323
1	168	12.454370237692045
1	168	12.025634989856716
1	168	12.198295534074372
1	168	12.50080529189668
1	168	11.879423595520112
1	168	12.008157460895214
1	168	12.08416281212879
1	168	12.294856490384706
1	168	12.101345759097484
1	168	12.335195489365226
1	168	12.329328892587286
1	168	12.047852375145325
1	168	12.519003433378012
1	168	12.038515216802585
1	168	12.244847792391509
1	168	12.184628256479938
1	168	12.283482015293247
1	168	12.24906590555115
1	168	12.18683278817428
1	168	11.823844583342701
1	168	12.516646356274078
1	168	12.137392574806768
1	168	12.199435186596917
1	168	12.029869198081881
1	168	12.272897815973154
1	168	12.402092540181755
1	168	12.380029318100938
1	168	12.02862411508734
1	168	12.37211696323704
1	168	12.283353089631033
1	168	12.646288769769559
1	168	12.53249316753796
1	168	12.08086567588009
1	168	12.192494324333731
1	168	12.406365657709408
1	168	11.999247769720643
1	168	12.440963575816463
1	168	12.24603235462789
1	168	12.815611958335301
1	168	11.846656540115983
1	168	13.058745032224689
1	168	12.131292272008357
1	168	12.53714165505377
1	168	11.999273761828455
1	168	12.290452682632763
1	168	12.403194331630306
1	168	12.568811157831371
1	168	12.022375936468519
1	168	12.32319305808681
1	168	11.995498589242509
1	168	11.7416322356066
1	168	12.70166760717295
1	168	11.982715083728925
1	168	12.169753747429455
1	168	12.550016753673367
1	168	12.02968173738798
1	168	12.075795555353572
1	168	12.156923700867129
1	168	11.901359204082766
1	168	12.28137584350157
1	168	12.021177547611524
1	168	12.033032190052952
1	168	12.088810388845419
1	168	11.83845134855138
1	168	12.674725716864208
1	168	12.077159198780242
1	168	11.974884653423533
1	168	12.14923230172361
1	168	12.180488732794092
1	168	11.67893185923831
1	168	12.341726414665748
1	168	12.049893254570058
1	168	12.148428441215101
1	168	11.57826712132311
1	168	12.451584266792926
1	168	11.9692904287904
1	336	15.686595186701101
1	336	15.892591244990308
1	336	15.407498155714146
1	336	15.484282634464927
1	336	15.709118612461895
1	336	15.644410651544051
1	336	15.432557098614296
1	336	15.93545927549938
1	336	15.426357420841324
1	336	15.411021268312103
1	336	15.6852868905691
1	336	15.450501188413805
1	336	15.424220388502016
1	336	15.558226354295511
1	336	15.795701045054889
1	336	15.375033232694983
1	336	15.03242903495188
1	336	15.654095938930766
1	336	15.568052740851897
1	336	15.610777787127322
1	336	15.578525054779982
1	336	15.759293572006438
1	336	15.863613518066757
1	336	15.666542160961264
1	336	15.647596952236855
1	336	15.686575050554792
1	336	15.775055814689646
1	336	15.78480506812222
1	336	15.402088596955
1	336	15.792184787905644
1	336	15.30179549147807
1	336	15.60771832024445
1	336	15.893982841049803
1	336	15.775704756279097
1	336	15.485797568534963
1	336	15.532140674232815
1	336	15.581819097095126
1	336	15.444796736348021
1	336	15.99151072958018
1	336	15.164251173687617
1	336	15.599542458347257
1	336	15.507223021782387
1	336	15.692508234422686
1	336	15.293581444452066
1	336	15.700856490771034
1	336	15.823543981720317
1	336	15.799910373796468
1	336	15.845599131500402
1	336	15.488779572393597
1	336	15.71599004121834
1	336	15.77336903551975
1	336	15.512494489787933
1	336	15.575029094661344
1	336	15.668040795757753
1	336	15.684422945556912
1	336	15.436039814622584
1	336	15.971353551736456
1	336	15.772491501498305
1	336	15.531813009149896
1	336	15.256077446286987
1	336	15.673873750075524
1	336	15.611512464033275
1	336	15.525074682009892
1	336	15.300235901920447
1	336	15.424660458127041
1	336	15.719400318749065
1	336	15.999647087788711
1	336	15.593377170593097
1	336	15.439505904260898
1	336	15.68747910959853
1	336	15.441166106838613
1	336	15.330067077194911
1	336	15.591628614155576
1	336	15.470153960090538
1	336	15.412493563909099
1	336	15.623797155050339
1	336	15.376285599308344
1	336	15.49971020877381
1	336	15.342682570932476
1	336	15.49742728590291
1	336	15.273904730485054
1	336	15.633723148310054
1	336	15.645485514947286
1	336	15.426597363699027
1	336	15.438938579569816
1	336	15.426899317894756
1	336	15.541291351047967
1	336	15.816744365110322
1	336	15.550297070215434
1	336	15.576840229492008
1	336	15.297114213942452
1	336	15.422381517331404
1	336	15.216655581035434
1	336	15.882943661728367
1	336	15.644686176373819
1	336	15.722765756684252
1	336	15.803131881717636
1	336	15.252939791967655
1	336	15.272970337725747
1	336	15.385708109124229
1	336	15.257358403644007
1	504	9.906442524677832
1	504	9.928646142978957
1	504	9.96303422314635
1	504	10.129503851829801
1	504	9.916438488015938
1	504	9.933235701187769
1	504	9.88415971359267
1	504	9.906294157565414
1	504	9.939766805561586
1	504	9.864886564158896
1	504	9.799526044253225
1	504	9.850474511367528
1	504	9.756015638057002
1	504	9.962220758365763
1	504	9.921436341365185
1	504	9.91087987192589
1	504	9.967956527546836
1	504	9.864718630474702
1	504	9.821384983693461
1	504	9.916729609080193
1	504	10.201864255190282
1	504	9.904306798479055
1	504	9.895029893023239
1	504	9.632119196431194
1	504	9.797873098454799
1	504	9.784602059677786
1	504	9.927403078802161
1	504	10.007516826433127
1	504	9.712898998482393
1	504	9.975758087640614
1	504	9.86785576313986
1	504	9.73570337356937
1	504	9.825185505997808
1	504	10.017337070764468
1	504	9.667804710731426
1	504	9.8950977624927
1	504	9.848315778887919
1	504	9.917265024602768
1	504	9.844604898939545
1	504	9.89058100048146
1	504	10.006917283864372
1	504	9.773483214425827
1	504	9.940853523184002
1	504	9.807815392400622
1	504	9.917188709544313
1	504	9.910436779603023
1	504	10.148955121916204
1	504	9.799526028094572
1	504	9.923667581609436
1	504	9.857948163048757
1	504	10.151012440405868
1	504	9.811404496174198
1	504	9.669528681860395
1	504	10.0461900835155
1	504	9.68947771185751
1	504	9.80787856779042
1	504	9.897714279786577
1	504	9.91650559465936
1	504	9.786232665407695
1	504	9.874063641526194
1	504	9.942143462448755
1	504	9.762938170907539
1	504	9.697395421082222
1	504	9.856973260613865
1	504	9.820711481792063
1	504	9.59629696672915
1	504	9.831970459394375
1	504	9.926902730873145
1	504	9.846521135333258
1	504	9.87180952414869
1	504	9.869008783534687
1	504	10.063754929166372
1	504	9.727603739305554
1	504	9.662589747937254
1	504	9.956417054254649
1	504	9.939921371755329
1	504	9.626340596224455
1	504	9.84742710299654
1	504	9.786830189867219
1	504	9.767580425299894
1	504	9.728538818724573
1	504	9.740293735701158
1	504	9.965647051782037
1	504	9.641735245059499
1	504	9.896924480591322
1	504	9.806817952756603
1	504	9.910755395150703
1	504	9.941821892940567
1	504	10.038151582813581
1	504	9.978805988839213
1	504	9.810083322353877
1	504	9.91933302609758
1	504	9.785980870237202
1	504	9.943032276284903
1	504	9.77931310025324
1	504	9.641659284992425
1	504	9.854978732401328
1	504	9.864243912832439
1	504	9.751127536221242
1	504	9.890171084284653
1	504	9.627556579005347
2	168	6.1241449788950675
2	168	5.79734627669391
2	168	5.547618765081213
2	168	6.1583291953120645
2	168	5.931204342988443
2	168	5.396604277355701
2	168	5.4878484261064315
2	168	5.872117130823047
2	168	6.180090823450471
2	168	6.265361995598481
2	168	6.201587162152136
2	168	5.874809419370507
2	168	5.612499531039408
2	168	6.239228622742131
2	168	6.1936984121318535
2	168	6.660757874144055
2	168	6.1304945175112024
2	168	6.094160524375576
2	168	5.740032614235956
2	168	6.0008217538547175
2	168	6.161138288066005
2	168	6.167890713408699
2	168	5.950458045281321
2	168	5.691958609366295
2	168	5.674082460401834
2	168	5.931043040161276
2	168	6.4378742390452794
2	168	5.727103170883985
2	168	5.823856256509156
2	168	6.1564542748610425
2	168	5.602598522525923
2	168	6.10844153954439
2	168	6.111975465356156
2	168	6.312286877359548
2	168	5.1675522341335665
2	168	6.276794512232455
2	168	6.105361936711388
2	168	5.638552954670818
2	168	5.73868292967626
2	168	5.949385320812389
2	168	5.7231857415593295
2	168	5.923586276789893
2	168	5.983977652894362
2	168	5.656723023020179
2	168	6.171337839297491
2	168	5.781409393809804
2	168	6.010814637493622
2	168	5.963855593035038
2	168	6.372818434416954
2	168	5.747254801434565
2	168	6.15674977448524
2	168	6.516819105724065
2	168	6.122573225878561
2	168	5.564094533206032
2	168	6.045233336132516
2	168	6.190184455688595
2	168	5.898427612011724
2	168	5.932676742696987
2	168	5.824088906490735
2	168	5.842688408666456
2	168	5.56877131700443
2	168	5.936014823113601
2	168	6.023040519484873
2	168	6.193596075537987
2	168	5.780441417105217
2	168	6.188565055263283
2	168	5.699527001177974
2	168	5.80917314378189
2	168	6.034559978720513
2	168	5.14963206146583
2	168	5.778200461540513
2	168	5.985360948670729
2	168	6.24977813601345
2	168	6.0122934561748265
2	168	6.154682965692759
2	168	6.024180150661931
2	168	6.13728397372105
2	168	5.731672876062418
2	168	5.210066373038452
2	168	6.099793799432751
2	168	5.639539572377853
2	168	6.0211714856965175
2	168	6.174240191905635
2	168	5.669330382483958
2	168	5.865997590967244
2	168	6.15620381703617
2	168	5.376818873300438
2	168	5.927397393854859
2	168	5.69990197855537
2	168	6.326592909293911
2	168	6.108892757904549
2	168	5.519770411433662
2	168	5.889854272465898
2	168	6.0717138915014575
2	168	5.834486960232246
2	168	5.920912003827982
2	168	5.651273561720794
2	168	6.603691813637753
2	168	5.6277471354264055
2	168	5.239579045118131
2	168	6.045205703957349
2	336	11.497724694436647
2	336	11.442730362100457
2	336	10.735824589704933
2	336	10.942968833973376
2	336	11.315369886136777
2	336	11.052405387776107
2	336	11.144663380538294
2	336	10.473110138889002
2	336	11.392068867398502
2	336	10.817461706477642
2	336	11.382396699835905
2	336	12.194669360619255
2	336	11.380114126606552
2	336	11.761927069104742
2	336	11.499558013812445
2	336	11.440867524335939
2	336	10.936290938541598
2	336	11.45021588683417
2	336	11.417471441077126
2	336	11.387040015643635
2	336	11.449072689001522
2	336	11.561193388164208
2	336	11.264807834519072
2	336	11.118594141622768
2	336	11.365233484818344
2	336	12.609591747012013
2	336	11.007465458272701
2	336	11.977486651897854
2	336	11.437526321857485
2	336	11.229598321647726
2	336	11.394250224638096
2	336	11.474772529753531
2	336	11.01838010270317
2	336	10.916831617174642
2	336	11.714295548478844
2	336	11.201700539742614
2	336	11.498718831260971
2	336	10.80356911416826
2	336	11.465964604086125
2	336	11.088898120396156
2	336	11.040811728838854
2	336	11.781599996599452
2	336	10.913024755805385
2	336	11.106563329828107
2	336	11.913148687996983
2	336	11.24928117383219
2	336	11.493458457221434
2	336	10.04342670720599
2	336	11.420625028435042
2	336	11.245217332348748
2	336	11.727859924994933
2	336	11.345367974342993
2	336	11.249867366563127
2	336	11.475063054979334
2	336	10.97170762686021
2	336	11.27727098334706
2	336	11.670524444393171
2	336	11.18557957784013
2	336	11.433254361151544
2	336	11.5475991587222
2	336	11.223462653741773
2	336	11.686746986735175
2	336	10.986757981849808
2	336	11.299614976105842
2	336	11.06624645478807
2	336	11.316031184374687
2	336	10.981034140627814
2	336	10.96655514665136
2	336	11.55550147357234
2	336	10.956305595966796
2	336	10.931126721349324
2	336	11.188213784530449
2	336	11.553283972053004
2	336	10.442030478043996
2	336	12.209344145789023
2	336	11.130606281124784
2	336	10.920153915641679
2	336	11.035000051442337
2	336	11.586763528299594
2	336	11.415475078958657
2	336	11.997169600891477
2	336	11.440942544866953
2	336	11.34142490478702
2	336	11.664895775079296
2	336	10.79436758208537
2	336	11.675431862195994
2	336	10.947330519806792
2	336	11.356497618806419
2	336	11.1417650138616
2	336	11.11084901802201
2	336	10.764552909340777
2	336	10.686696680020168
2	336	11.251715439170349
2	336	10.832989690542242
2	336	11.206369330636313
2	336	10.619794033731745
2	336	10.44994126003072
2	336	12.21543047222483
2	336	12.466484406193176
2	336	10.254364107304962
2	336	11.986021263487856
2	504	9.25291414940035
2	504	9.573912114975968
2	504	9.62691971604094
2	504	8.821915629978088
2	504	9.307803821538172
2	504	9.610893206649347
2	504	9.75523085076225
2	504	9.616785686478446
2	504	9.21620442802821
2	504	9.217717017293554
2	504	9.130600216605284
2	504	9.296314197575468
2	504	9.417383122348586
2	504	9.304332452412261
2	504	9.676556965882888
2	504	8.833024966213527
2	504	9.252208314172998
2	504	8.69405598739402
2	504	9.551374645066689
2	504	9.889816007687642
2	504	9.630162495157062
2	504	9.307617370688545
2	504	8.617998726212655
2	504	10.019634499260684
2	504	9.40084740250312
2	504	8.941864282904897
2	504	9.58346395334903
2	504	9.559709782228515
2	504	9.49741086582684
2	504	10.124171900936524
2	504	9.711223515240784
2	504	9.57572448061024
2	504	9.704081355445716
2	504	9.779065363453647
2	504	9.354476834906782
2	504	9.049363161295108
2	504	9.409217995986985
2	504	8.95076649637259
2	504	9.280348141613372
2	504	9.158676410558087
2	504	9.490371610241612
2	504	9.71100847111977
2	504	8.938734915239207
2	504	9.83269375680355
2	504	9.706838219936026
2	504	9.247083033270863
2	504	9.135167512255578
2	504	8.88149671548063
2	504	8.953513150689322
2	504	8.909737154764919
2	504	9.225028468477891
2	504	9.538563126655982
2	504	9.119716393542426
2	504	9.33834215423499
2	504	9.170719305908616
2	504	9.297999583565822
2	504	8.954702212144849
2	504	9.085868256753674
2	504	9.790935259398415
2	504	8.649769972221627
2	504	9.607174323381953
2	504	9.064079977338825
2	504	9.321489073915648
2	504	9.91463599666016
2	504	9.551610217235519
2	504	9.637885130891807
2	504	10.328199339118566
2	504	9.239271341722448
2	504	9.689847196551277
2	504	9.5561897488251
2	504	9.584000782351353
2	504	9.265212325207589
2	504	9.33349618473966
2	504	9.336892493696938
2	504	9.586074663918579
2	504	9.221062288102267
2	504	8.85044967951167
2	504	9.440309708909224
2	504	9.347286207320437
2	504	9.811321990235037
2	504	9.366005533617631
2	504	9.024095392982218
2	504	9.370695445790176
2	504	8.845267549311913
2	504	8.915011615986003
2	504	8.907264225840027
2	504	9.243100590902356
2	504	8.844430764714435
2	504	8.566041230487166
2	504	9.888247740741342
2	504	8.677066377382321
2	504	8.990844350524918
2	504	9.416937944162292
2	504	9.779109834509246
2	504	9.220009699171
2	504	9.790692959883675
2	504	9.092174942880643
2	504	9.166027604614587
2	504	9.297800848150294
2	504	9.671478081370111
2	504	8.880842601947686
3	168	6.423044538187234
3	168	6.058838840922522
3	168	5.767607486355494
3	168	5.850329822904286
3	168	6.197843811694885
3	168	5.678457287668623
3	168	6.403404694862956
3	168	5.525065972531305
3	168	6.369488499259561
3	168	5.7813243199579505
3	168	6.425240933615199
3	168	6.38276309291143
3	168	6.136865298418644
3	168	6.734803172753133
3	168	6.3356261137263985
3	168	6.036841476154082
3	168	5.743585620730878
3	168	5.335959583851943
3	168	6.228657442628419
3	168	5.982374998054866
3	168	5.89962647536706
3	168	6.28107548385333
3	168	6.241138195566082
3	168	5.994902242312567
3	168	6.583952482893413
3	168	5.983226320203695
3	168	5.634947046533379
3	168	6.087177546070654
3	168	6.261246359757348
3	168	6.07905622449162
3	168	6.298386194500977
3	168	5.921229284447521
3	168	5.862348469048031
3	168	6.165731502656169
3	168	6.203951529777815
3	168	6.556400284171415
3	168	6.331913479619011
3	168	5.577484971158517
3	168	6.188280713447269
3	168	5.829113964963742
3	168	6.478212817710046
3	168	6.213056299044465
3	168	6.296190385612704
3	168	6.246791935025575
3	168	6.637835670554532
3	168	5.9618975730220525
3	168	6.176638018664399
3	168	5.6448302734917775
3	168	6.334245263630092
3	168	6.3938744428618834
3	168	6.554614442051361
3	168	6.107541678385741
3	168	6.238057611665298
3	168	6.423654000580508
3	168	5.9467567016007425
3	168	6.01215864699964
3	168	5.944727774115149
3	168	5.868359646087323
3	168	6.250282902707224
3	168	5.9389890436739226
3	168	6.491108486828103
3	168	6.0792820054047025
3	168	6.401918089698565
3	168	6.801831406520327
3	168	5.9223703124321
3	168	6.16730154932339
3	168	6.17788093055662
3	168	5.603400493648969
3	168	6.626743368474702
3	168	6.460046289027731
3	168	6.305302475287205
3	168	6.302775194785045
3	168	5.945654440431265
3	168	6.523340478259451
3	168	6.454712440835644
3	168	5.641850100873007
3	168	6.52889694071631
3	168	6.1776494457858355
3	168	5.967957020610143
3	168	6.118759430470888
3	168	6.055801810743992
3	168	5.822101529022454
3	168	6.256797812904349
3	168	6.3814453575118595
3	168	6.123109401617193
3	168	6.926181425656237
3	168	5.809330037631558
3	168	5.926999701211213
3	168	6.3252656357818395
3	168	5.977569125456051
3	168	6.015547792879125
3	168	6.416317836255648
3	168	5.767496879949397
3	168	5.848170943587926
3	168	6.371502975345763
3	168	5.853660342602133
3	168	6.294910079815694
3	168	5.574406356831705
3	168	5.529000672576852
3	168	5.870004044002039
3	168	5.806839761086552
3	336	11.613900817594615
3	336	10.826253290979924
3	336	10.663443361745548
3	336	11.543838738083737
3	336	11.965142934848178
3	336	10.900330277467212
3	336	11.878829350353689
3	336	10.479451973359472
3	336	11.143337783863254
3	336	10.606536857080647
3	336	10.784555526677506
3	336	10.507963568497477
3	336	11.464219973890955
3	336	11.419123352601444
3	336	10.925379647575888
3	336	11.758014452332379
3	336	10.992427860462833
3	336	11.147361522856684
3	336	11.058166483583806
3	336	11.278614912923455
3	336	10.869019343261241
3	336	11.748633728081439
3	336	11.749977013964786
3	336	10.948930808298897
3	336	11.308840586391101
3	336	10.79102569299168
3	336	11.050831050163263
3	336	11.04338940509225
3	336	11.146653119313035
3	336	11.931955440362122
3	336	11.08806761693069
3	336	11.435613461333729
3	336	11.1499628840881
3	336	10.88054135130985
3	336	10.93705427181922
3	336	11.327810884995278
3	336	11.080946936496904
3	336	11.5356149048971
3	336	11.723368385833213
3	336	11.36721393445687
3	336	11.480680776031608
3	336	11.261782265301107
3	336	11.301002036500126
3	336	10.921771067770043
3	336	11.676950042367958
3	336	11.350193187608639
3	336	10.892588651587513
3	336	11.684745931808484
3	336	11.099820420997117
3	336	11.361636087968126
3	336	11.780828292991488
3	336	11.026529088818188
3	336	11.237224978075936
3	336	10.835244373844452
3	336	11.801748643646036
3	336	11.740655938494815
3	336	11.268591522152985
3	336	10.83479841499675
3	336	10.556494882372423
3	336	11.332065027112167
3	336	10.981144718163986
3	336	11.688402939045616
3	336	10.573704144722138
3	336	11.876596684520415
3	336	10.879730945507726
3	336	11.451882054557517
3	336	10.847747975688673
3	336	11.671184756333933
3	336	10.860212959342894
3	336	11.416418285717114
3	336	11.202488134149371
3	336	11.52795172042764
3	336	10.870407348446207
3	336	11.58362224592704
3	336	10.72111600870738
3	336	11.664285969958959
3	336	11.653417351739295
3	336	10.818632657842672
3	336	10.927943005756799
3	336	11.588689405965981
3	336	11.890521607311866
3	336	12.094662709141947
3	336	10.891845680882552
3	336	10.758630256130568
3	336	11.089014468871351
3	336	10.849558566725737
3	336	11.722529918672896
3	336	11.107689676064004
3	336	11.550089033115816
3	336	10.84058459842178
3	336	10.649443786403571
3	336	11.457461632839713
3	336	12.200969486706903
3	336	10.79736345239491
3	336	11.651898962959805
3	336	11.566362150790502
3	336	11.50594105496138
3	336	11.861622071665572
3	336	11.015789353391819
3	336	10.734630494943945
3	336	10.85134854321515
3	504	8.836652594772058
3	504	8.975325249014006
3	504	9.539292531540305
3	504	9.591875210853091
3	504	9.399628837481773
3	504	7.987453540551156
3	504	8.88960994429566
3	504	9.172874315261957
3	504	9.200052658244319
3	504	8.838662792057592
3	504	9.559201227488845
3	504	9.015508678215008
3	504	9.382165773081615
3	504	9.386876996449862
3	504	9.218347455164013
3	504	9.679765788622033
3	504	9.767775871861497
3	504	9.457726583521602
3	504	9.099352152653868
3	504	8.936007017028869
3	504	9.439753615326643
3	504	9.428623249492695
3	504	9.661976099411902
3	504	9.41493035008816
3	504	9.447647013358537
3	504	9.259708084928551
3	504	10.053004191887654
3	504	9.51700741854179
3	504	8.50915525375202
3	504	8.866525941191938
3	504	9.33678043155837
3	504	9.359501456462434
3	504	9.313066415176808
3	504	8.723670027682356
3	504	9.015862691330602
3	504	9.634173458386142
3	504	9.417351428596925
3	504	9.928751608287811
3	504	9.224835139089123
3	504	9.044395803674298
3	504	8.838236336427414
3	504	9.856225843133853
3	504	9.646343417752806
3	504	9.830876437424987
3	504	9.620523204150773
3	504	9.141571486188004
3	504	9.240643935196719
3	504	8.77858381550274
3	504	9.531564852274753
3	504	9.32493741281356
3	504	9.062038888971724
3	504	9.710025202368382
3	504	10.00544152233514
3	504	8.812357038005624
3	504	9.355489810575365
3	504	8.665562700055004
3	504	9.357282584832182
3	504	9.057150617666325
3	504	9.22025578087685
3	504	8.856475957299217
3	504	9.636568250125242
3	504	8.85274134988878
3	504	9.634256840974539
3	504	8.909785599245454
3	504	9.637762063802468
3	504	9.943606304076866
3	504	10.023583323038853
3	504	9.882963920528221
3	504	9.567042065373506
3	504	9.035068270007201
3	504	8.905095890277305
3	504	9.440937784657855
3	504	9.747304387829816
3	504	8.74942289416475
3	504	9.057562154189046
3	504	9.045992220512167
3	504	9.288768425112623
3	504	9.355517604088039
3	504	10.042922861851881
3	504	9.499029995514409
3	504	9.338710385819422
3	504	8.958400342629972
3	504	8.968502464317067
3	504	9.705969746139228
3	504	9.054126530000437
3	504	8.966461336135525
3	504	8.691641782049407
3	504	8.862322884883522
3	504	8.876991797074847
3	504	8.788445642428462
3	504	9.926925535126284
3	504	8.820711867628274
3	504	9.388739265368326
3	504	10.101414442312448
3	504	9.167591194182506
3	504	9.90114741621428
3	504	9.235835413651646
3	504	8.456702751170166
3	504	8.856165115500836
3	504	9.691786100534744
3	504	8.95840628658512
4	168	6.395743301718885
4	168	6.325328430186887
4	168	6.048068511902608
4	168	6.058145758852388
4	168	5.866528899708807
4	168	6.2819081513626225
4	168	6.369974330362837
4	168	5.778089590262574
4	168	5.484216198747411
4	168	5.796021654588131
4	168	6.156902260288406
4	168	5.499222012267065
4	168	5.77689376291468
4	168	5.9879703597409994
4	168	6.198383664921381
4	168	6.357705221006243
4	168	6.233448433280502
4	168	5.616598513846383
4	168	5.774651182240218
4	168	6.003830954217232
4	168	5.947474228947168
4	168	5.778652819182515
4	168	5.8978181450641
4	168	6.54801387537497
4	168	6.705058924320305
4	168	6.2663308039323224
4	168	5.692402212617711
4	168	6.2697936347878676
4	168	5.556818094709264
4	168	6.037864865506922
4	168	5.376648011983693
4	168	6.135794922889331
4	168	5.805770087457095
4	168	5.872695532769673
4	168	6.244244852798665
4	168	6.485286189889004
4	168	5.647094784081559
4	168	6.131718191935545
4	168	6.202167256495682
4	168	6.046669064366741
4	168	6.1184714808648
4	168	6.066256534940413
4	168	5.570142685530199
4	168	5.2911545108408635
4	168	5.797708024923891
4	168	6.435365827149296
4	168	5.503793220961671
4	168	5.724577623101516
4	168	5.877365197175013
4	168	6.229836415953185
4	168	5.458537740563491
4	168	5.785923957988404
4	168	5.304037416091032
4	168	5.900481497178173
4	168	6.057189028154623
4	168	6.076482470798655
4	168	5.931329170454096
4	168	5.508961945806151
4	168	5.812691318932618
4	168	5.929512156035386
4	168	6.160991983760514
4	168	5.857246363130534
4	168	6.591957249202159
4	168	6.275552538224004
4	168	5.964858980003806
4	168	5.806708577281965
4	168	5.995347352867654
4	168	6.017556363859558
4	168	5.947220781869973
4	168	5.9317907419019775
4	168	6.195742225668523
4	168	6.472303182194682
4	168	6.556567209388142
4	168	5.981842921714342
4	168	6.143912028441811
4	168	6.08403524504807
4	168	5.764153888926605
4	168	6.814217229114121
4	168	6.0134291000179525
4	168	6.223950273290469
4	168	5.776880371153393
4	168	5.803182178729599
4	168	5.865008797798574
4	168	6.068097324652916
4	168	6.228429454166969
4	168	5.95681212568906
4	168	5.682801918382393
4	168	6.390275145241685
4	168	5.600160929358399
4	168	6.387693323246592
4	168	5.407794381097663
4	168	5.642371083347044
4	168	5.880694631841877
4	168	6.25684845891836
4	168	6.5791397083835
4	168	5.524051829370712
4	168	5.818570099781812
4	168	6.1787427852401455
4	168	5.784938828372908
4	168	5.811157729075523
4	168	5.9626876643059425
4	336	10.465975393875942
4	336	9.846351189907168
4	336	10.477194825903497
4	336	10.462795132786491
4	336	10.242848275529976
4	336	10.416651076579647
4	336	11.062259246132275
4	336	10.68689934114999
4	336	10.614404640346212
4	336	10.341448468576697
4	336	10.161390290354039
4	336	10.497704939783489
4	336	9.817100590538354
4	336	10.130130363469044
4	336	9.712497077605692
4	336	10.079599272949416
4	336	11.16779814481797
4	336	10.476141905412732
4	336	11.15453886423165
4	336	10.557083012316435
4	336	10.27816609498178
4	336	11.230405852794135
4	336	10.368397765894745
4	336	11.056357713997265
4	336	10.765248357495432
4	336	10.002461486020165
4	336	10.246785763499773
4	336	10.279698195578641
4	336	10.163647849957723
4	336	10.785253492067952
4	336	10.584286705242409
4	336	10.444761662979007
4	336	10.43404130284187
4	336	10.04714218377303
4	336	10.589489272995356
4	336	10.171347965012542
4	336	10.165446397459533
4	336	10.934433263932606
4	336	10.463067505255708
4	336	9.449095184087101
4	336	9.862671683248278
4	336	10.450186850173337
4	336	10.770120154346973
4	336	10.511909165978686
4	336	10.131447665624476
4	336	9.522779545081473
4	336	9.87552657273063
4	336	9.812070000518009
4	336	9.829600431475619
4	336	10.235561755704033
4	336	11.079290768966427
4	336	10.093795583168298
4	336	11.002312190633587
4	336	10.073591295785844
4	336	10.489647089301922
4	336	9.944632050479862
4	336	10.278772040385112
4	336	10.086023071350862
4	336	10.877285127566456
4	336	9.802082603261804
4	336	9.997606379981022
4	336	10.38568825542029
4	336	10.487248527368436
4	336	9.71467752568441
4	336	9.903100724430407
4	336	10.704187048292656
4	336	9.656679423571045
4	336	9.925582380220703
4	336	11.267865862929522
4	336	10.557284472488389
4	336	10.575845555543522
4	336	10.153974817755167
4	336	10.456528752388309
4	336	10.505751743405717
4	336	10.394650737535297
4	336	9.860620724485065
4	336	10.341525811927012
4	336	10.648086544754284
4	336	10.14604924617286
4	336	10.34985591141245
4	336	11.062294823973087
4	336	10.404498302997563
4	336	9.902378047743806
4	336	10.352029742444962
4	336	10.102185955390693
4	336	10.626640687885429
4	336	10.330868488213737
4	336	10.614497067413286
4	336	9.836238670896737
4	336	10.706211030573785
4	336	10.245307451458556
4	336	10.85961003419668
4	336	10.144531623717283
4	336	10.12702691771105
4	336	10.732766635586408
4	336	10.378063872195067
4	336	10.56134205226079
4	336	10.17905767675851
4	336	10.783135617426753
4	336	10.256933867388465
4	336	9.95000879038976
4	504	11.558906198396649
4	504	11.922535424067037
4	504	11.66721848302201
4	504	12.307954748391241
4	504	11.905952537114173
4	504	11.565659419027947
4	504	12.036447212805514
4	504	11.800814387304767
4	504	11.867454687088653
4	504	12.183447910063752
4	504	11.561641488860852
4	504	11.629646876832828
4	504	11.561393956336968
4	504	11.713110847977768
4	504	11.635052166104703
4	504	12.164691986033056
4	504	11.68728458975762
4	504	12.143220415457654
4	504	12.062802430293031
4	504	11.204522876771732
4	504	12.432662825480463
4	504	11.872262721659114
4	504	11.494078120459866
4	504	12.309269367704628
4	504	11.73844586401101
4	504	12.10324242475976
4	504	12.075397697291104
4	504	11.403358234523639
4	504	11.447671078277889
4	504	11.845899916419203
4	504	11.45542771883867
4	504	12.177358514076191
4	504	11.954395120711407
4	504	11.648091155945307
4	504	11.51566333545246
4	504	11.918466625660516
4	504	12.121664396436286
4	504	11.703262914641599
4	504	11.872328512701891
4	504	11.7735901206405
4	504	11.658717301513189
4	504	11.90734085377041
4	504	11.076009387688421
4	504	11.791360105818017
4	504	11.869762047138268
4	504	11.873066382209657
4	504	11.518206212691853
4	504	11.899299473015853
4	504	11.029433454105284
4	504	11.88245621643971
4	504	12.02130776959476
4	504	11.935768763830696
4	504	11.195294486848027
4	504	12.113541037004886
4	504	11.677320689500622
4	504	10.904811815314867
4	504	11.92714096174104
4	504	11.391774476697881
4	504	11.232570663632812
4	504	11.83496886081983
4	504	11.986902043143479
4	504	12.155570987554894
4	504	12.382179215143267
4	504	11.898049819219507
4	504	11.605274988208789
4	504	11.907076341812612
4	504	11.511625551036868
4	504	12.012003141496132
4	504	11.396649289941788
4	504	11.20628501619521
4	504	11.453950804748175
4	504	11.721841569760706
4	504	12.02055147149164
4	504	11.77862098030438
4	504	11.704663690996917
4	504	12.023886760293086
4	504	11.593634280098229
4	504	12.069753724054934
4	504	11.635864737725818
4	504	11.937367093207008
4	504	11.593972021822019
4	504	12.202670494465258
4	504	11.829815621261375
4	504	12.247836482409017
4	504	11.521352602862354
4	504	11.880803058027988
4	504	12.415369744519705
4	504	12.148138709288684
4	504	12.346956304956672
4	504	11.798301008931931
4	504	12.63035865293694
4	504	11.606896915821794
4	504	11.529867359916961
4	504	11.683539034842289
4	504	12.120220620042032
4	504	11.268849392684622
4	504	12.335684955790118
4	504	12.119248867999215
4	504	12.248957897800887
4	504	12.06633244958095
4	504	11.630645080319555
5	168	5.867528618416729
5	168	6.358187550545993
5	168	5.446618629213214
5	168	5.081013444395945
5	168	5.79995212507906
5	168	5.924666856059678
5	168	6.151519143437446
5	168	5.74596315342221
5	168	6.245023569694851
5	168	5.504558709183125
5	168	5.802212100526372
5	168	6.049162526343953
5	168	5.398504400378841
5	168	5.6385560253747755
5	168	5.537612423332273
5	168	6.161889332117972
5	168	6.103405828123767
5	168	6.360502601995271
5	168	5.9935408859443084
5	168	6.4999032981714375
5	168	6.086280017734472
5	168	6.700803588289149
5	168	6.213806229638672
5	168	5.549881728358084
5	168	5.746076174991748
5	168	5.871496793172702
5	168	5.759834797173087
5	168	6.573721439699754
5	168	5.466659044749792
5	168	5.662330315067754
5	168	5.0205538868404185
5	168	6.393590567650749
5	168	6.748350833203943
5	168	5.17764883236674
5	168	6.165380980013684
5	168	6.14234961787203
5	168	5.900352316514924
5	168	5.7229981415818125
5	168	5.896206774484086
5	168	5.893154959709489
5	168	6.000923108997672
5	168	5.925345574369974
5	168	5.605361637729232
5	168	5.090363288444327
5	168	5.4514173200826965
5	168	5.762117233581261
5	168	5.9285412920008485
5	168	5.699369562082382
5	168	5.862040239215819
5	168	6.437938759975032
5	168	6.092910042982326
5	168	6.212744251237563
5	168	5.4650725741891035
5	168	5.9410022750124485
5	168	6.593421729972524
5	168	5.557303737598646
5	168	5.614074871705569
5	168	6.490295187271192
5	168	5.84905657146798
5	168	6.283580150729095
5	168	6.2438752409508185
5	168	5.65701017871945
5	168	5.8113777351145535
5	168	5.919938999757145
5	168	5.911249328962101
5	168	5.843550423448266
5	168	5.60466943036961
5	168	6.060308477100663
5	168	6.484445914334297
5	168	6.11971297301658
5	168	5.950952050281779
5	168	6.477222132115977
5	168	5.595182640010826
5	168	5.738705592258085
5	168	5.974698468644954
5	168	6.762195917493917
5	168	5.378863074315238
5	168	5.802734343903217
5	168	5.4330177002162925
5	168	5.943152587939356
5	168	6.488195852636538
5	168	6.179389640461443
5	168	6.030391350946854
5	168	5.452145752815892
5	168	5.457053471038708
5	168	5.317188564702893
5	168	5.793010711188924
5	168	6.180074338060201
5	168	5.958739647825335
5	168	6.154766295139778
5	168	5.767690172024711
5	168	6.0569869515030685
5	168	6.064655036053019
5	168	5.67116273468402
5	168	5.83523222302118
5	168	5.855894703506654
5	168	6.393140794262248
5	168	5.940722210193515
5	168	5.433090786063234
5	168	5.489676911972552
5	168	5.6767937566864415
5	336	11.218751690783165
5	336	10.41237164970748
5	336	10.459643628562096
5	336	10.86627119922525
5	336	10.813970871539357
5	336	10.453375183276373
5	336	10.339543019642067
5	336	10.812638308520517
5	336	10.427556644887803
5	336	10.558721013122641
5	336	11.238780813059586
5	336	10.352638131913832
5	336	11.494221247948516
5	336	10.33939745163518
5	336	10.835934921319328
5	336	10.85210837145593
5	336	10.207644813999917
5	336	10.642187313286833
5	336	9.769872914376162
5	336	10.669745653337733
5	336	10.218117107104922
5	336	10.100444109926304
5	336	9.606160832854004
5	336	10.912979116682353
5	336	10.080608339351965
5	336	9.871925502383187
5	336	10.087763220176997
5	336	10.3266676593783
5	336	10.799380995401524
5	336	11.004717269844226
5	336	10.310915594745012
5	336	10.846255107836637
5	336	10.45076206678889
5	336	10.430321013433248
5	336	10.446653814852493
5	336	10.485503956645404
5	336	10.23615613714995
5	336	11.104719062516603
5	336	11.632573519650055
5	336	10.651661181354886
5	336	10.665276539855448
5	336	10.739813267384196
5	336	10.79324997105599
5	336	10.661010077347262
5	336	10.510335716126685
5	336	10.293644088793272
5	336	10.534487304747076
5	336	10.61467794503708
5	336	9.542768483039346
5	336	11.691126561112913
5	336	11.138568630110894
5	336	11.134513422118589
5	336	11.15110225321371
5	336	10.662621897656372
5	336	10.878848416396382
5	336	9.733301819273626
5	336	9.95767251179273
5	336	9.732601125287257
5	336	10.666502993066372
5	336	10.310376431186546
5	336	10.226068169553248
5	336	10.25397461003488
5	336	10.868816511139404
5	336	10.054192663413914
5	336	10.580888695784779
5	336	10.49530520107412
5	336	10.303411555424836
5	336	11.091234376834025
5	336	10.34403928139043
5	336	10.44103710981345
5	336	10.854376630173709
5	336	10.622790456609696
5	336	10.196847610886264
5	336	10.550054828186505
5	336	11.73623973340044
5	336	10.748669571784415
5	336	10.322143247050954
5	336	9.586650951808288
5	336	10.25977451493087
5	336	10.896109864952514
5	336	11.260149450117645
5	336	10.76588793186213
5	336	10.050496985478592
5	336	10.752715673767806
5	336	10.88228701470896
5	336	10.059205954608101
5	336	10.659403937259952
5	336	10.72623945568248
5	336	11.194123926862915
5	336	10.78802367979373
5	336	10.480155817521727
5	336	10.711292558436917
5	336	10.563300898260135
5	336	10.807025282946679
5	336	10.552941675134177
5	336	10.411880411021357
5	336	10.977317571553087
5	336	10.485489911066399
5	336	10.124578520023446
5	336	10.787432856706204
5	336	10.73022742385944
5	504	9.616426493206689
5	504	8.785634828550878
5	504	8.88796746097637
5	504	9.006332994996367
5	504	8.623346952012426
5	504	9.200989583223667
5	504	8.628297668807015
5	504	8.428659068794534
5	504	9.10432717507019
5	504	9.623706618447107
5	504	8.411580148421974
5	504	8.842266194174535
5	504	8.41401866819612
5	504	9.242197982856664
5	504	8.862017024945377
5	504	7.5605950348011906
5	504	8.853708300106064
5	504	9.2336173211339
5	504	8.430845091431726
5	504	9.15660382132555
5	504	9.301952505053528
5	504	9.090927042473556
5	504	8.526039605338847
5	504	8.903170314529785
5	504	8.762962805953538
5	504	8.605018560367625
5	504	8.5965842059591
5	504	8.636214170357897
5	504	8.941207263539965
5	504	9.385412624263736
5	504	8.640749556837926
5	504	9.156982381343587
5	504	8.9547809609845
5	504	9.127201187146744
5	504	8.399780538443553
5	504	8.143734257840242
5	504	8.52334391587248
5	504	9.357121951892163
5	504	8.470163292227163
5	504	8.849393634112145
5	504	9.030473968517217
5	504	9.405834284778273
5	504	8.823272812578715
5	504	9.06735729773838
5	504	9.151212806248223
5	504	9.219866644172109
5	504	8.553033466021203
5	504	9.042860380203248
5	504	8.502444051826867
5	504	8.50565142993272
5	504	8.318155538852208
5	504	9.290431240984967
5	504	8.516206712927692
5	504	9.577159761293661
5	504	8.918254110823812
5	504	8.399714066552267
5	504	8.46404199460462
5	504	7.972198638622817
5	504	8.480173519555242
5	504	9.242760203556019
5	504	9.058473009262512
5	504	9.06394622607777
5	504	8.88685265175405
5	504	8.630766716232324
5	504	8.04172616392696
5	504	9.195123858466458
5	504	8.442535137913632
5	504	9.534131505506988
5	504	9.235160804155427
5	504	8.836988497343993
5	504	8.927796848481485
5	504	8.620723144460117
5	504	9.524138797765593
5	504	8.731809245052666
5	504	9.176652258789346
5	504	8.806121383448493
5	504	9.629578868960268
5	504	8.875069979115208
5	504	9.483764230388166
5	504	8.689945221551522
5	504	9.595813405656953
5	504	9.375358982452138
5	504	8.599236482453907
5	504	8.767362290739584
5	504	8.894522594410809
5	504	8.463175245944283
5	504	8.968287221886246
5	504	9.721190418709437
5	504	8.154729573270687
5	504	9.66559889114905
5	504	8.62009878558807
5	504	8.30672442520244
5	504	9.275701883109743
5	504	9.275709589188486
5	504	7.877226530376416
5	504	8.353552907241331
5	504	8.295979518332521
5	504	8.74088039059425
5	504	8.690518773824255
5	504	8.65446693545049
5	504	8.873761333916566
6	168	6.231747007867266
6	168	6.462392707317637
6	168	6.268645172587693
6	168	6.400907345396723
6	168	6.281737753909466
6	168	5.650149794066982
6	168	6.253497586929094
6	168	6.39580319583431
6	168	5.617295238427178
6	168	5.60536110870663
6	168	5.9295719777761535
6	168	5.470892501348305
6	168	6.117936790794565
6	168	6.058641086256782
6	168	6.3221650122996245
6	168	5.869526806980342
6	168	5.8334815171743895
6	168	5.543006238644209
6	168	5.862357925845832
6	168	5.849334773946007
6	168	6.340835048305377
6	168	6.481181631146022
6	168	5.646362015453866
6	168	6.108707937180037
6	168	5.718002954745773
6	168	6.210670078118968
6	168	5.731040633385152
6	168	6.349554316283498
6	168	5.675604088137817
6	168	6.12646585926697
6	168	6.014085541463155
6	168	6.293116456298442
6	168	5.990876660996071
6	168	5.724939870113184
6	168	5.7182935224229
6	168	5.36196200909331
6	168	5.81768301580217
6	168	5.609125023578669
6	168	5.823990056470101
6	168	5.575644601294149
6	168	5.8052873166516195
6	168	6.182610668407449
6	168	6.253187708073005
6	168	5.873048686588916
6	168	5.248203747332592
6	168	6.285329694245188
6	168	5.393880417593315
6	168	5.989800308516218
6	168	5.821464946428955
6	168	6.408198140022465
6	168	5.89214437780659
6	168	6.117836073081112
6	168	5.954622554364044
6	168	6.071850970282905
6	168	6.477203202198876
6	168	6.240896511527942
6	168	5.580311484249762
6	168	6.590773822358175
6	168	5.558633829038797
6	168	5.950030805653895
6	168	5.9055210990072
6	168	6.256822862522752
6	168	5.666054243419322
6	168	4.8209409281581594
6	168	5.950742990372841
6	168	5.902371057227836
6	168	6.142744679330819
6	168	6.070530036321096
6	168	5.943252614905586
6	168	5.485443774938811
6	168	5.92050555008711
6	168	5.946470166562509
6	168	5.907167086603534
6	168	5.458712826712622
6	168	6.0754965435457216
6	168	5.962175039966825
6	168	6.020705650760018
6	168	6.082223193894968
6	168	6.054310654483753
6	168	5.292703897572116
6	168	6.412985580323367
6	168	6.1366544886168395
6	168	6.557625883967313
6	168	6.370013208783093
6	168	5.989285798493048
6	168	6.071682073976405
6	168	5.746144166224866
6	168	5.824429004935609
6	168	5.720150953032246
6	168	5.7746587895091945
6	168	5.895453236933486
6	168	5.642019582484811
6	168	5.54246076509376
6	168	5.924437122610187
6	168	5.864588750151106
6	168	5.761754862802661
6	168	5.999926656638964
6	168	6.0327687237620395
6	168	6.044627515450463
6	168	5.601855009409725
6	168	5.374439384148114
6	336	10.342787194479984
6	336	10.862222372571898
6	336	10.775617833736288
6	336	11.592605505699517
6	336	9.986146498350795
6	336	10.534048217385823
6	336	10.950472069718716
6	336	11.265378111543177
6	336	10.701785536485925
6	336	10.738660425068154
6	336	11.23815235430219
6	336	10.27166957210439
6	336	11.115908504089889
6	336	10.566984543427042
6	336	9.922445250962978
6	336	11.072285808774932
6	336	10.491806179402987
6	336	10.606249690877593
6	336	10.157471450256256
6	336	10.703637004449803
6	336	10.742758802331277
6	336	10.424013399290315
6	336	11.003752968103182
6	336	10.575748850867717
6	336	10.514077004031195
6	336	10.823383412418515
6	336	10.559388858806098
6	336	11.238529820773472
6	336	10.446638783405048
6	336	9.895195358279361
6	336	10.152097123938553
6	336	10.62559144060187
6	336	10.61449696232637
6	336	11.314690182337246
6	336	10.101124395580884
6	336	10.817425231201028
6	336	11.210055786418629
6	336	10.753288845048782
6	336	10.171705703988057
6	336	10.094394207457222
6	336	11.362068960103578
6	336	10.681908272768137
6	336	11.103002552072002
6	336	10.76049939158504
6	336	11.129920248803844
6	336	10.326765947119068
6	336	10.566992795756546
6	336	11.018712638021412
6	336	10.333350582541295
6	336	10.776103216556157
6	336	10.121998174756671
6	336	11.047417786645543
6	336	10.2154402413687
6	336	10.203076961662799
6	336	10.11210206959552
6	336	11.0135416445762
6	336	10.34970664430709
6	336	11.142471394710048
6	336	10.65190937851654
6	336	10.825313818041126
6	336	10.463201113501727
6	336	10.728618097062444
6	336	9.918814055718085
6	336	11.211972390775921
6	336	10.09694868901409
6	336	10.95587161663479
6	336	10.570459725119411
6	336	10.809041376064766
6	336	11.120694943129221
6	336	10.785543660592205
6	336	10.177617077770316
6	336	10.761372947953657
6	336	10.74407660675717
6	336	10.49303184284616
6	336	10.202954776226262
6	336	10.242956694052577
6	336	9.786114162874458
6	336	10.463105810512152
6	336	10.726846549889258
6	336	10.970568698622175
6	336	10.955478992577072
6	336	10.603691738987072
6	336	9.77707566260719
6	336	10.893889348968948
6	336	10.399241716308024
6	336	10.562026527953034
6	336	10.337788945051175
6	336	9.91266284941079
6	336	10.347048850645422
6	336	11.097942648529372
6	336	11.08662327037226
6	336	10.533722943598624
6	336	10.302360650764355
6	336	11.194074352121161
6	336	10.737013704351329
6	336	10.219720141739018
6	336	10.157930763642662
6	336	10.31077586606745
6	336	10.788631511133035
6	336	10.572645044268022
6	336	10.350679739478885
6	504	9.784834911550794
6	504	9.75165631892936
6	504	9.534136148560322
6	504	9.165584705752536
6	504	10.448847029268638
6	504	10.376777191437196
6	504	9.10836487287514
6	504	9.900725898554812
6	504	9.884428971352348
6	504	9.94248190665742
6	504	9.922266020442114
6	504	9.87940837101866
6	504	9.839415838739862
6	504	9.776928072599746
6	504	10.053423199501493
6	504	10.017711852978314
6	504	10.39518775062135
6	504	10.387483931010177
6	504	9.95885984875527
6	504	10.122092021971937
6	504	9.775670559374078
6	504	9.475216862281764
6	504	9.73360133262377
6	504	10.225366730191732
6	504	10.135969902175098
6	504	10.020673703461442
6	504	9.70827764166248
6	504	9.473304797517292
6	504	9.59402956999366
6	504	9.999338765392991
6	504	9.82783191404416
6	504	9.997792228199929
6	504	9.735906846443855
6	504	9.85260929120564
6	504	10.50679700587419
6	504	9.743981583880986
6	504	10.030519671239828
6	504	10.322332279991441
6	504	10.79519217657069
6	504	10.120037985530983
6	504	9.638442373975654
6	504	10.064885365536423
6	504	10.262548926365875
6	504	10.559952434199888
6	504	9.275428460659608
6	504	10.98646772828034
6	504	10.366688518605905
6	504	9.93279907346617
6	504	9.696742779293754
6	504	9.800717676396479
6	504	10.617871451418925
6	504	10.222765892939737
6	504	10.201491321634894
6	504	9.983823294560104
6	504	10.58644556887754
6	504	10.314964659804664
6	504	10.978862536709718
6	504	9.962343217958576
6	504	10.024590940874818
6	504	10.024392184657817
6	504	9.881210709867453
6	504	10.068961008487147
6	504	10.24600079975191
6	504	10.323325822649096
6	504	10.330665594041477
6	504	10.107271951502582
6	504	10.115341763415827
6	504	9.894173199717331
6	504	10.0328825393027
6	504	9.993272528214524
6	504	9.847983231094243
6	504	9.266061433949567
6	504	10.003753728634381
6	504	9.859874831791526
6	504	9.943483572074328
6	504	9.915174589033397
6	504	10.111632916467626
6	504	9.91777550958339
6	504	9.749925468769407
6	504	9.836475505581774
6	504	10.460120968525784
6	504	9.914333561025275
6	504	10.325545961103085
6	504	9.387070095263455
6	504	10.844704700445774
6	504	10.258496466513805
6	504	10.581852173537426
6	504	10.07917278804648
6	504	10.297005891016699
6	504	10.312532452576487
6	504	9.652937213801172
6	504	9.724524153268268
6	504	10.098972070591007
6	504	10.18048139588599
6	504	10.303908360276827
6	504	10.246157490271951
6	504	10.13192212192354
6	504	9.533391752702604
6	504	10.19289482202365
6	504	10.092735533145312
6	504	10.4488089974393
