# Supplementary material for: GPNMB marks a quiescent cell population in melanoma and promotes metastasis formation
Source: EMBO Rep. 2025 Jun 17;26(15):3804–30. doi: 10.1038/s44319-025-00501-w (PMC12332017; doi:10.1038/s44319-025-00501-w)
Supplement: Supplementary file 5 — Source data Fig. 1 [file 44319_2025_501_MOESM5_ESM.zip › Figure1/1E/MM13 GFP+- Cell Proliferation .xlsx]

## Sheet: Sheet1
MM13	GFP+ fluorescence intensity normalized on GFP- average fluorescence intensity
	GFP+			GFP-
	1204	1201	1210	2969	3175	3009
	GFP+			GFP- average
	1204	1201	1210	3051
	GFP+/GFP-average
	0.394625	0.393641	0.396591
