# Supplementary material for: GPNMB marks a quiescent cell population in melanoma and promotes metastasis formation
Source: EMBO Rep. 2025 Jun 17;26(15):3804–30. doi: 10.1038/s44319-025-00501-w (PMC12332017; doi:10.1038/s44319-025-00501-w)
Supplement: Supplementary file 5 — Source data Fig. 1 [file 44319_2025_501_MOESM5_ESM.zip › Figure1/1D/MM13 GFP+- %BrdU Positive Cells.xlsx]

## Sheet: Sheet1
MM13	%BrdU POSITIVE CELLS
														GFP+BrdU+	GFP-BrdU+	TOT Cells
	GFP+					GFP-							Image A	7	1	10
	10	25	12.5	13	0	70	75	75	78	83			Image B	3	1	4
													Image C	6	1	8
													Image D	18	3	23
													Image E	5	0	6
