# Supplementary material for: GPNMB marks a quiescent cell population in melanoma and promotes metastasis formation
Source: EMBO Rep. 2025 Jun 17;26(15):3804–30. doi: 10.1038/s44319-025-00501-w (PMC12332017; doi:10.1038/s44319-025-00501-w)
Supplement: Supplementary file 5 — Source data Fig. 1 [file 44319_2025_501_MOESM5_ESM.zip › Figure1/1C/MM13 % KI67Negative Cells.xlsx]

## Sheet: Sheet1
	% KI67 NEGATIVE CELLS
	GFP+			GFP-
MM13	69.5	62.9	59.2	34.8	26.9	25.9
