# Supplementary material for: GPNMB marks a quiescent cell population in melanoma and promotes metastasis formation
Source: EMBO Rep. 2025 Jun 17;26(15):3804–30. doi: 10.1038/s44319-025-00501-w (PMC12332017; doi:10.1038/s44319-025-00501-w)
Supplement: Supplementary file 6 — Source data Fig. 4 [file 44319_2025_501_MOESM6_ESM.zip]

Archive with 52 entries (44 files):
- Figure4/
- Figure4/.DS_Store
- __MACOSX/Figure4/._.DS_Store
- Figure4/4E/
- Figure4/4B/
- Figure4/4C/
- Figure4/4D/
- Figure4/4A/
- Figure4/4E/MM13 Spare Capacity.xlsx
- __MACOSX/Figure4/4E/._MM13 Spare Capacity.xlsx
- Figure4/4E/.DS_Store
- __MACOSX/Figure4/4E/._.DS_Store
- Figure4/4E/MM13 Basal OCR.xlsx
- __MACOSX/Figure4/4E/._MM13 Basal OCR.xlsx
- Figure4/4E/MM13 Max Respiration.xlsx
- __MACOSX/Figure4/4E/._MM13 Max Respiration.xlsx
- Figure4/4B/REPRESENTATIVE IMAGES/
- Figure4/4B/.DS_Store
- __MACOSX/Figure4/4B/._.DS_Store
- Figure4/4B/Invasion assay MM13 GFP+- .xlsx
- __MACOSX/Figure4/4B/._Invasion assay MM13 GFP+- .xlsx
- Figure4/4C/MM13 GFP+- Cell Viability NT-TRAM NO.xlsx
- __MACOSX/Figure4/4C/._MM13 GFP+- Cell Viability NT-TRAM NO.xlsx
- Figure4/4D/MM13 Mitochondrial Mass CTRL.fcs
- __MACOSX/Figure4/4D/._MM13 Mitochondrial Mass CTRL.fcs
- Figure4/4D/MM13 GFP+ Mitochondrial Activity.fcs
- __MACOSX/Figure4/4D/._MM13 GFP+ Mitochondrial Activity.fcs
- Figure4/4D/MM13 GFP- Mitochondrial Activity.fcs
- __MACOSX/Figure4/4D/._MM13 GFP- Mitochondrial Activity.fcs
- Figure4/4D/MM13 Mitochondrial Activity CTRL.fcs
- __MACOSX/Figure4/4D/._MM13 Mitochondrial Activity CTRL.fcs
- Figure4/4D/MM13 GFP- Mitochondrial Mass.fcs
- __MACOSX/Figure4/4D/._MM13 GFP- Mitochondrial Mass.fcs
- Figure4/4D/MM13 GFP+ Mitochondrial Mass.fcs
- __MACOSX/Figure4/4D/._MM13 GFP+ Mitochondrial Mass.fcs
- Figure4/4A/MM13 migration GFP+- .xlsx
- __MACOSX/Figure4/4A/._MM13 migration GFP+- .xlsx
- Figure4/4A/ REPRESENTATIVE IMAGES/
- Figure4/4A/.DS_Store
- __MACOSX/Figure4/4A/._.DS_Store
- Figure4/4B/REPRESENTATIVE IMAGES/MM13 GFP+ well5 T0.png
- __MACOSX/Figure4/4B/REPRESENTATIVE IMAGES/._MM13 GFP+ well5 T0.png
- Figure4/4B/REPRESENTATIVE IMAGES/MM13 GFP- well1 T48h.png
- __MACOSX/Figure4/4B/REPRESENTATIVE IMAGES/._MM13 GFP- well1 T48h.png
- Figure4/4B/REPRESENTATIVE IMAGES/MM13 GFP- well4 T24h.png
- __MACOSX/Figure4/4B/REPRESENTATIVE IMAGES/._MM13 GFP- well4 T24h.png
- Figure4/4B/REPRESENTATIVE IMAGES/MM13 GFP+ well5 T48h.png
- __MACOSX/Figure4/4B/REPRESENTATIVE IMAGES/._MM13 GFP+ well5 T48h.png
- Figure4/4A/ REPRESENTATIVE IMAGES/MM13 GFP neg well2 pic3 10x.tif
- __MACOSX/Figure4/4A/ REPRESENTATIVE IMAGES/._MM13 GFP neg well2 pic3 10x.tif
- Figure4/4A/ REPRESENTATIVE IMAGES/MM13 GFP pos well2  pic8 10x.tif
- __MACOSX/Figure4/4A/ REPRESENTATIVE IMAGES/._MM13 GFP pos well2  pic8 10x.tif
