# Supplementary material for: GPNMB marks a quiescent cell population in melanoma and promotes metastasis formation
Source: EMBO Rep. 2025 Jun 17;26(15):3804–30. doi: 10.1038/s44319-025-00501-w (PMC12332017; doi:10.1038/s44319-025-00501-w)
Supplement: Supplementary file 6 — Source data Fig. 4 [file 44319_2025_501_MOESM6_ESM.zip › Figure4/4E/MM13 Spare Capacity.xlsx]

## Sheet: Sheet1
MM13 Spare Capacity
	GFP+	GFP-
	22.53	14.85
	24.37	15.6
	23.72	13.77
	21.3	13.06
	19.44	9.17
	16.04	14.02
	21.61	8.92
	23.46	8.9
