# Supplementary material for: GPNMB marks a quiescent cell population in melanoma and promotes metastasis formation
Source: EMBO Rep. 2025 Jun 17;26(15):3804–30. doi: 10.1038/s44319-025-00501-w (PMC12332017; doi:10.1038/s44319-025-00501-w)
Supplement: Supplementary file 6 — Source data Fig. 4 [file 44319_2025_501_MOESM6_ESM.zip › Figure4/4E/MM13 Basal OCR.xlsx]

## Sheet: Sheet1
MM13	Basal OCR
	GFP+	GFP-
well1	16.84	13.46
well2	13.88	12.92
well3	14.49	11.82
well4	13.09	11.69
well5	14.6	12.04
well6	16.32	12.05
well7	12.91	8.64
well8	13.97	13.15
