# Supplementary material for: GPNMB marks a quiescent cell population in melanoma and promotes metastasis formation
Source: EMBO Rep. 2025 Jun 17;26(15):3804–30. doi: 10.1038/s44319-025-00501-w (PMC12332017; doi:10.1038/s44319-025-00501-w)
Supplement: Supplementary file 6 — Source data Fig. 4 [file 44319_2025_501_MOESM6_ESM.zip › Figure4/4E/MM13 Max Respiration.xlsx]

## Sheet: Sheet1
MM13 MAX respiration
	GFP+	GFP-
	39.37	28.31
	38.25	28.52
	38.21	25.59
	34.39	24.75
	34.04	21.21
	32.36	26.07
	34.52	17.56
	37.43	22.05
