# Supplementary material for: GPNMB marks a quiescent cell population in melanoma and promotes metastasis formation
Source: EMBO Rep. 2025 Jun 17;26(15):3804–30. doi: 10.1038/s44319-025-00501-w (PMC12332017; doi:10.1038/s44319-025-00501-w)
Supplement: Supplementary file 6 — Source data Fig. 4 [file 44319_2025_501_MOESM6_ESM.zip › Figure4/4B/Invasion assay MM13 GFP+- .xlsx]

## Sheet: Foglio1
MM13	Area T0	Area T48h				Area T48h/T0
well1 GFP+	61394	301679			well1 GFP+	4.91382
well2 GFP+	65307	336331			well2 GFP+	5.15
well3 GFP+	60213	319731			well3 GFP+	5.31
well6 GFP-	171073	534531			well6 GFP-	3.12458
well7 GFP-	169121	477818			well7 GFP-	2.8253
well8 GFP-	167401	496731			well8 GFP-	2.96731
