# Supplementary material for: GPNMB marks a quiescent cell population in melanoma and promotes metastasis formation
Source: EMBO Rep. 2025 Jun 17;26(15):3804–30. doi: 10.1038/s44319-025-00501-w (PMC12332017; doi:10.1038/s44319-025-00501-w)
Supplement: Supplementary file 6 — Source data Fig. 4 [file 44319_2025_501_MOESM6_ESM.zip › Figure4/4C/MM13 GFP+- Cell Viability NT-TRAM NO.xlsx]

## Sheet: Foglio2
MM13										NO=normal oxygen
	NT	NT	NT			TRAM	TRAM	TRAM		NT=non treated
NO GFP+	4840000	4620000	4710000			3220000	3140000	3003000		TRAM=treated with Trametinib
NO GFP-	7860000	7710000	7950000			3290000	3580000	3430000
	Ntaverage	TRAM	TRAM	TRAM
NO GFP+	4.72333e+06	3220000	3140000	3003000
NO GFP-	7840000	3290000	3580000	3430000
	TRAM/Ntaverage	TRAM/Ntaverage	TRAM/Ntaverage
NO GFP+	0.681722	0.664785	0.63578
NO GFP-	0.419643	0.456633	0.4375
	TRAM/Ntaveragex100	TRAM/Ntaveragex100	TRAM/Ntaveragex100
NO GFP+	68.1	66.4	63.5
NO GFP-	41.9	45.6	43.7
