# Supplementary material for: GPNMB marks a quiescent cell population in melanoma and promotes metastasis formation
Source: EMBO Rep. 2025 Jun 17;26(15):3804–30. doi: 10.1038/s44319-025-00501-w (PMC12332017; doi:10.1038/s44319-025-00501-w)
Supplement: Supplementary file 6 — Source data Fig. 4 [file 44319_2025_501_MOESM6_ESM.zip › Figure4/4A/MM13 migration GFP+- .xlsx]

## Sheet: Sheet1
	MM13 Migration experiment
		N cells migrated		% migration
		MM13		MM13
		GFP+	GFP-	GFP+	GFP-
	well1 area1	250	137	62.5	34.25
	well1 area2	207	100	51.75	25
	well1 area3	163	134	40.75	33.5
	well1 area4	157	85	39.25	21.25
	well1 area5	184	103	46	25.75
	well1 area6	165	113	41.25	28.25
	well2 area1	310	147	77.5	36.75
	well2 area2	225	111	56.25	27.75
	well2 area3	181	132	45.25	33
	well2 area4	147	125	36.75	31.25
	well2 area5	259	124	64.75	31
	well2 area6	179	118	44.75	29.5
	well3 area1	239	143	59.75	35.75
	well3 area2	152	127	38	31.75
	well3 area3	154	252	38.5	63
	well3 area4	161	139	40.25	34.75
	well3 area5	147	186	36.75	46.5
	well3 area6	161	182	40.25	45.5
