# Supplementary material for: GPNMB marks a quiescent cell population in melanoma and promotes metastasis formation
Source: EMBO Rep. 2025 Jun 17;26(15):3804–30. doi: 10.1038/s44319-025-00501-w (PMC12332017; doi:10.1038/s44319-025-00501-w)
Supplement: Supplementary file 7 — Source data Fig. 5 [file 44319_2025_501_MOESM7_ESM.zip]

Archive with 57 entries (44 files):
- Figure5/
- Figure5/5G/
- Figure5/5A/
- Figure5/5F/
- Figure5/.DS_Store
- __MACOSX/Figure5/._.DS_Store
- Figure5/5C/
- Figure5/5E/
- Figure5/5B/
- Figure5/5G/MM13 GFP+- Average speed COC-SOC.xlsx
- __MACOSX/Figure5/5G/._MM13 GFP+- Average speed COC-SOC.xlsx
- Figure5/5A/Representative Images/
- Figure5/5A/MM13 GFP+- NO LO migration.xlsx
- __MACOSX/Figure5/5A/._MM13 GFP+- NO LO migration.xlsx
- Figure5/5A/.DS_Store
- __MACOSX/Figure5/5A/._.DS_Store
- Figure5/5F/Figure_5F.xlsx
- __MACOSX/Figure5/5F/._Figure_5F.xlsx
- Figure5/5C/MM13 Cell Viability  NT-TRAM NO-LO.xlsx
- __MACOSX/Figure5/5C/._MM13 Cell Viability  NT-TRAM NO-LO.xlsx
- Figure5/5E/Figure_5E.xlsx
- __MACOSX/Figure5/5E/._Figure_5E.xlsx
- Figure5/5B/Representative Images/
- Figure5/5B/.DS_Store
- __MACOSX/Figure5/5B/._.DS_Store
- Figure5/5B/MM13 GFP+- Invasion assay NO-LO.xlsx
- __MACOSX/Figure5/5B/._MM13 GFP+- Invasion assay NO-LO.xlsx
- Figure5/5A/Representative Images/MM13 GFP+ LO.tif
- __MACOSX/Figure5/5A/Representative Images/._MM13 GFP+ LO.tif
- Figure5/5A/Representative Images/MM13 GFP- LO.tif
- __MACOSX/Figure5/5A/Representative Images/._MM13 GFP- LO.tif
- Figure5/5A/Representative Images/MM13 GFP- NO.tif
- __MACOSX/Figure5/5A/Representative Images/._MM13 GFP- NO.tif
- Figure5/5A/Representative Images/MM13 GFP+ NO.tif
- __MACOSX/Figure5/5A/Representative Images/._MM13 GFP+ NO.tif
- Figure5/5B/Representative Images/Image NO GFP+ T0-T48h/
- Figure5/5B/Representative Images/.DS_Store
- __MACOSX/Figure5/5B/Representative Images/._.DS_Store
- Figure5/5B/Representative Images/Image LO GFP- T0-T48h/
- Figure5/5B/Representative Images/Image NO GFP- T0-T48h/
- Figure5/5B/Representative Images/Image LO GFP+ T0-T48h/
- Figure5/5B/Representative Images/Image NO GFP+ T0-T48h/NO GFP+  T48h.png
- __MACOSX/Figure5/5B/Representative Images/Image NO GFP+ T0-T48h/._NO GFP+  T48h.png
- Figure5/5B/Representative Images/Image NO GFP+ T0-T48h/NO GFP+  T0.png
- __MACOSX/Figure5/5B/Representative Images/Image NO GFP+ T0-T48h/._NO GFP+  T0.png
- Figure5/5B/Representative Images/Image LO GFP- T0-T48h/LO GFP-  T0 .png
- __MACOSX/Figure5/5B/Representative Images/Image LO GFP- T0-T48h/._LO GFP-  T0 .png
- Figure5/5B/Representative Images/Image LO GFP- T0-T48h/LO GFP-  T48.png
- __MACOSX/Figure5/5B/Representative Images/Image LO GFP- T0-T48h/._LO GFP-  T48.png
- Figure5/5B/Representative Images/Image NO GFP- T0-T48h/NO GFP-  T48h.png
- __MACOSX/Figure5/5B/Representative Images/Image NO GFP- T0-T48h/._NO GFP-  T48h.png
- Figure5/5B/Representative Images/Image NO GFP- T0-T48h/NO GFP-  T0.png
- __MACOSX/Figure5/5B/Representative Images/Image NO GFP- T0-T48h/._NO GFP-  T0.png
- Figure5/5B/Representative Images/Image LO GFP+ T0-T48h/LO GFP+  T48h.png
- __MACOSX/Figure5/5B/Representative Images/Image LO GFP+ T0-T48h/._LO GFP+  T48h.png
- Figure5/5B/Representative Images/Image LO GFP+ T0-T48h/LO GFP+  T0.png
- __MACOSX/Figure5/5B/Representative Images/Image LO GFP+ T0-T48h/._LO GFP+  T0.png
