# Supplementary material for: GPNMB marks a quiescent cell population in melanoma and promotes metastasis formation
Source: EMBO Rep. 2025 Jun 17;26(15):3804–30. doi: 10.1038/s44319-025-00501-w (PMC12332017; doi:10.1038/s44319-025-00501-w)
Supplement: Supplementary file 7 — Source data Fig. 5 [file 44319_2025_501_MOESM7_ESM.zip › Figure5/5G/MM13 GFP+- Average speed COC-SOC.xlsx]

## Sheet: Sheet1
MM13 Triplicates speed um/min
	GFP+ ACTIVE (COC)			GFP+CTR (SOC)			GFP- ACTIVE (COC)			GFP- CTR (SOC)
	0.5	0.4	0.6	0.25	0.27	0.23	0.1	0.2	0.15	0.15	0.15	0.2
