# Supplementary material for: GPNMB marks a quiescent cell population in melanoma and promotes metastasis formation
Source: EMBO Rep. 2025 Jun 17;26(15):3804–30. doi: 10.1038/s44319-025-00501-w (PMC12332017; doi:10.1038/s44319-025-00501-w)
Supplement: Supplementary file 7 — Source data Fig. 5 [file 44319_2025_501_MOESM7_ESM.zip › Figure5/5A/MM13 GFP+- NO LO migration.xlsx]

## Sheet: Sheet1
MM13
								In red the quantification for the representative image put in figure 5A
	Migration 3 experiments
	NO			% migration
		GFP+	GFP-	GFP+	GFP-
	well1 area1	122	96	30.5	24
	well1 area2	127	125	31.75	31.25
	well1 area3	108	56	27	14
	well1 area4	105	94	26.25	23.5
	well1 area5	118	58	29.5	14.5
	well 2 area1	111	71	27.75	17.75
	well 2 area2	116	49	29	12.25
	well 2 area3	115	37	28.75	9.25
	well 2 area4	156	93	39	23.25
	well 2 area5	124	76	31	19
	well 2 area6		45	0	11.25
	well 3 area1	131	128	32.75	32
	well 3 area2	123	85	30.75	21.25
	well 3 area3	103	67	25.75	16.75
	well 3 area4	111	83	27.75	20.75
	well 3 area5	154	78	38.5	19.5
	well 3 area6	115	108	28.75	27
	well 4 area1	90	128	22.5	32
	well 4 area2	96	124	24	31
	well 4 area3	97	117	24.25	29.25
	well 4 area4	102	84	25.5	21
	well 4 area5	66	117	16.5	29.25
	well 4 area6	74	80	18.5	20
	LO	GFP+	GFP-
	well1 area1	140	84	35	21
	well1 area2	156	96	39	24
	well1 area3	150	85	37.5	21.25
	well1 area4	152	116	38	29
	well1 area5	130	176	32.5	44
	well1 area6	90	119	22.5	29.75
	well 2 area1	98	128	24.5	32
	well 2 area2	106	107	26.5	26.75
	well 2 area3	117	113	29.25	28.25
	well 2 area4	101	89	25.25	22.25
	well 2 area5	112	100	28	25
	well 2 area6	103	145	25.75	36.25
	well 3 area1	145	90	36.25	22.5
	well 3 area2	128	74	32	18.5
	well 3 area3	154	72	38.5	18
	well 3 area4	125	79	31.25	19.75
	well 3 area5	106	101	26.5	25.25
	well 3 area6	149	111	37.25	27.75
	well 3 area7		136	0	34
	well 4 area1	134	91	33.5	22.75
	well 4 area2	177	73	44.25	18.25
	well 4 area3	162	94	40.5	23.5
	well 4 area4	124	104	31	26
	well 4 area5	162	141	40.5	35.25
	well 4 area6	150	91	37.5	22.75
