# Supplementary material for: GPNMB marks a quiescent cell population in melanoma and promotes metastasis formation
Source: EMBO Rep. 2025 Jun 17;26(15):3804–30. doi: 10.1038/s44319-025-00501-w (PMC12332017; doi:10.1038/s44319-025-00501-w)
Supplement: Supplementary file 7 — Source data Fig. 5 [file 44319_2025_501_MOESM7_ESM.zip › Figure5/5F/Figure_5F.xlsx]

## Sheet: GFP_negative
time/hours	negative displacement / %	standard error
0.666667	21.8747	2.91731
1	26.563	3.45218
1.33333	25.7063	4.21514
1.66667	27.392	3.48056
2	28.0717	4.43118
2.33333	27.3623	5.6509
2.66667	29.5623	5.81963
3	28.559	6.42479
3.33333	29.6897	5.90917
3.66667	29.8287	6.23163
4	30.18	6.01101
4.33333	31.8023	5.98607
4.66667	31.3937	6.63971
5	30.5973	5.84871
5.33333	30.0463	6.38498
5.66667	30.0197	6.19129
6	31.9297	6.45817
6.33333	31.2787	6.7716
6.66667	35.1107	8.09549
7	33.9063	6.65752
7.33333	32.675	6.72531
7.66667	32.3377	7.18308

## Sheet: GFP_positive
time/hours	negative displacement / %	standard error
0.666667	29.0793	1.52654
1	32.2567	0.966497
1.33333	31.3313	2.42055
1.66667	34.3547	0.678224
2	38.9013	2.18566
2.33333	35.398	1.77414
2.66667	33.2297	2.51777
3	30.779	2.45663
3.33333	30.022	3.20897
3.66667	30.8743	3.43251
4	31.7253	3.01859
4.33333	29.627	4.70045
4.66667	29.865	4.37187
5	30.466	4.47179
5.33333	29.887	4.09132
5.66667	31.4807	3.07275
6	30.6623	3.8632
6.33333	31.2187	3.75037
6.66667	32.622	3.47739
7	33.065	4.13633
7.33333	33.1793	4.47201
7.66667	30.838	2.87374
