# Supplementary material for: GPNMB marks a quiescent cell population in melanoma and promotes metastasis formation
Source: EMBO Rep. 2025 Jun 17;26(15):3804–30. doi: 10.1038/s44319-025-00501-w (PMC12332017; doi:10.1038/s44319-025-00501-w)
Supplement: Supplementary file 7 — Source data Fig. 5 [file 44319_2025_501_MOESM7_ESM.zip › Figure5/5C/MM13 Cell Viability NT-TRAM NO-LO.xlsx]

## Sheet: Foglio2
MM13	NT	NT	NT			TRAM	TRAM	TRAM		CYQuant DATA=Fluorescence intensity		NT=non treated
LO GFP+	4980000	4150000	4860000			3570000	3250000	3620000				TRAM=treated with trametininb
LO GFP-	7680000	7820000	7940000			2820000	3420000	2430000
NO GFP+	4470000	4750000	4630000			2870000	3070000	3150000				NO=normal oxygen
NO GFP-	8000000	7910000	7930000			3090000	3880000	3810000				LO=low oxygen
	NT average	TRAM	TRAM	TRAM
NO GFP+	4.61667e+06	3570000	3250000	3620000
NO GFP-	7.94667e+06	2820000	3420000	2430000
LO GFP+	4.66333e+06	2870000	3070000	3150000
LO GFP-	7.81333e+06	3090000	3880000	3810000
	TRAM/NTaverage	TRAM/NT average	TRAM/NT average
NO GFP+	0.621661	0.664982	0.68231
NO GFP-	0.388842	0.488255	0.479446
LO GFP+	0.765547	0.696926	0.776269
LO GFP-	0.360922	0.437713	0.311007
	TRAM/Ntaverage*100	TRAM/Ntaverage*100	TRAM/Ntaverage*100
NO GFP+	62.1	66.4	68.2
NO GFP-	38.8	48.8	47.9
LO GFP+	76.5	69.9	77.6
LO GFP-	36	43.7	31.1
