# Supplementary material for: GPNMB marks a quiescent cell population in melanoma and promotes metastasis formation
Source: EMBO Rep. 2025 Jun 17;26(15):3804–30. doi: 10.1038/s44319-025-00501-w (PMC12332017; doi:10.1038/s44319-025-00501-w)
Supplement: Supplementary file 7 — Source data Fig. 5 [file 44319_2025_501_MOESM7_ESM.zip › Figure5/5E/Figure_5E.xlsx]

## Sheet: GFP_negative
time/hours	negative displacement / %	standard error
1	34.8387	3.00011
1.5	32.5382	2.77685
2	31.7075	1.48089
2.5	30.939	1.41298
3	29.6415	1.50253
3.5	33.0795	0.830964
4	31.8603	1.2142
4.5	37.695	2.93375
5	34.2413	3.23427
5.5	35.3483	1.81953
6	34.8032	2.56029
6.5	36.8225	2.58845
7	40.0457	3.77167
7.5	38.4	2.71067
8	40.4973	2.30848
8.5	40.3675	4.31574
9	40.0117	3.58182
9.5	41.0322	3.35418
10	39.29	3.61166
10.5	38.1705	4.21138
11	38.803	4.29997
11.5	40.785	3.88212
12	39.1245	3.76976
12.5	38.9905	3.33358
13	42.121	4.42306
13.5	41.3845	3.86227
14	41.8435	3.13559
14.5	43.3465	4.37903
15	42.301	3.3757
15.5	43.681	3.79804
16	45.1475	2.97095

## Sheet: GFP_positive
time/hours	negative displacement / %	standard error
1	34.3765	1.5388
1.5	34.1373	2.55659
2	36.2755	3.24445
2.5	34.8462	2.80536
3	35.8495	2.47262
3.5	39.187	2.70417
4	36.8925	3.0331
4.5	37.375	3.06694
5	39.4417	4.3168
5.5	37.7233	3.81843
6	41.164	4.2199
6.5	41.9695	3.54094
7	41.488	2.82043
7.5	41.644	3.6662
8	42.979	3.41698
8.5	39.6445	2.93908
9	41.8612	3.89381
9.5	41.6827	2.88395
10	41.666	3.59115
10.5	42.2653	2.44186
11	39.2323	2.97368
11.5	39.8567	2.75892
12	39.0883	2.97939
12.5	38.9047	2.03994
13	41.8858	2.27407
13.5	40.5005	2.54631
14	39.245	3.11739
14.5	37.714	0.73543
15	38.9565	1.2829
15.5	41.7875	0.418613
16	41.7368	0.819085
