# Supplementary material for: GPNMB marks a quiescent cell population in melanoma and promotes metastasis formation
Source: EMBO Rep. 2025 Jun 17;26(15):3804–30. doi: 10.1038/s44319-025-00501-w (PMC12332017; doi:10.1038/s44319-025-00501-w)
Supplement: Supplementary file 7 — Source data Fig. 5 [file 44319_2025_501_MOESM7_ESM.zip › Figure5/5B/MM13 GFP+- Invasion assay NO-LO.xlsx]

## Sheet: Foglio1
MM13	Area T0	Area T48h				Area T48h/T0								NO=normal oxygen
well1 NO GFP+	61394	373565			well1 NO GFP+	6.08472			GFP+ NO	GFP+ LO	GFP- NO	GFP- LO		LO=low oxygen
well2 NO GFP+	65307	340986			well2 NO GFP+	5.22128			6.08472	9.36036	3.65344	4.11626
well4 NO GFP+	60213	308178			well4 NO GFP+	5.11813			5.22128	9.74797	2.77594	4.14534
well5 NO GFP+	63786	350333			well5 NO GFP+	5.49232			5.11813	6.95458	5.54226	3.86463
well8 NO GFP-	163170	596131			well8 NO GFP-	3.65344			5.49232	6.58815	2.15231	3.96388
well9 NO GFP-	169643	470918			well9 NO GFP-	2.77594
well10 NO GFP-	54053	299576			well10 NO GFP-	5.54226
well11 NO GFP-	159357	342985			well11 NO GFP-	2.15231
well8 LO GFP+	28369	265544			well8 LO GFP+	9.36036			ttest
well7 LO GFP+	29393	286522			well7 LO GFP+	9.74797			0.0444635	*	NO GFP±
well3 LO GFP+	22215	154496			well3 LO GFP+	6.95458			0.0186449	**	NO LO GFP+
well6 LO GFP+	23987	158030			well6 LO GFP+	6.58815			0.00224256	**	LO GFP±
well10 LO GFP-	203660	838317			well10 LO GFP-	4.11626
well9 LO GFP-	50530	209464			well9 LO GFP-	4.14534
well6 LO GFP-	135404	523286			well6 LO GFP-	3.86463
well12 LO GFP-	165903	657619			well12 LO GFP-	3.96388
