# Supplementary material for: GPNMB marks a quiescent cell population in melanoma and promotes metastasis formation
Source: EMBO Rep. 2025 Jun 17;26(15):3804–30. doi: 10.1038/s44319-025-00501-w (PMC12332017; doi:10.1038/s44319-025-00501-w)
Supplement: Supplementary file 8 — Source data Fig. 6 [file 44319_2025_501_MOESM8_ESM.zip]

Archive with 27 entries (18 files):
- Figure6/
- Figure6/6F/
- Figure6/6A/
- Figure6/6H/
- Figure6/6G/
- Figure6/.DS_Store
- __MACOSX/Figure6/._.DS_Store
- Figure6/6B/
- Figure6/6E/
- Figure6/6D/
- Figure6/6C/
- Figure6/6F/MM13 GFP+- Latency to LN palpability.xlsx
- __MACOSX/Figure6/6F/._MM13 GFP+- Latency to LN palpability.xlsx
- Figure6/6A/MM13 GFP+- tumor volume growth.xlsx
- __MACOSX/Figure6/6A/._MM13 GFP+- tumor volume growth.xlsx
- Figure6/6H/MM13 GFP+- N metastatic organ x mouse >50% melanoma cells.xlsx
- __MACOSX/Figure6/6H/._MM13 GFP+- N metastatic organ x mouse >50% melanoma cells.xlsx
- Figure6/6G/MM13 GFP+- LN Volume.xlsx
- __MACOSX/Figure6/6G/._MM13 GFP+- LN Volume.xlsx
- Figure6/6B/MM13 GFP+- %KI67 negative cells.xlsx
- __MACOSX/Figure6/6B/._MM13 GFP+- %KI67 negative cells.xlsx
- Figure6/6E/MM13 GFP+- N metastatic organ x mouse.xlsx
- __MACOSX/Figure6/6E/._MM13 GFP+- N metastatic organ x mouse.xlsx
- Figure6/6D/MM13 GFP+- Latency to resection.xlsx
- __MACOSX/Figure6/6D/._MM13 GFP+- Latency to resection.xlsx
- Figure6/6C/MM13 GFP+- Latency to palpability.xlsx
- __MACOSX/Figure6/6C/._MM13 GFP+- Latency to palpability.xlsx
