# Supplementary material for: GPNMB marks a quiescent cell population in melanoma and promotes metastasis formation
Source: EMBO Rep. 2025 Jun 17;26(15):3804–30. doi: 10.1038/s44319-025-00501-w (PMC12332017; doi:10.1038/s44319-025-00501-w)
Supplement: Supplementary file 8 — Source data Fig. 6 [file 44319_2025_501_MOESM8_ESM.zip › Figure6/6A/MM13 GFP+- tumor volume growth.xlsx]

## Sheet: Sheet1
MM13
		Tumor volume (cm3) growth
		GFP-					GFP+
	T0	0	0	0	0	0	0	0	0	0	0
	1 week	0.0005	0.0005	0.001	0.001	0	0	0	0	0.0005	0
	2 weeks	0.001	0.001	0.002	0.001	0.001	0.0005	0.0005	0.0005	0.001	0.0005
	3 weeks	0.001	0.006	0.03	0.006	0.002	0.001	0.0005	0.006	0.001	0.001
	4 weeks	0.04	0.015	0.126	0.026	0.001	0.032	0.006	0.018	0.0135	0.0135
	5 weeks	0.1275	0.15	0.221	0.108	0.0971	0.075	0.108	0.131	0.096	0.075
	6 weeks	0.256	0.244	0.339	0.286	0.35	0.183	0.215	0.2447	0.206	0.1275
		Tumor volume (cm3) 6 weeks
		GFP-	GFP+
		0.256	0.183
		0.244	0.215
		0.339	0.2447
		0.286	0.206
		0.35	0.1275
