# Supplementary material for: GPNMB marks a quiescent cell population in melanoma and promotes metastasis formation
Source: EMBO Rep. 2025 Jun 17;26(15):3804–30. doi: 10.1038/s44319-025-00501-w (PMC12332017; doi:10.1038/s44319-025-00501-w)
Supplement: Supplementary file 8 — Source data Fig. 6 [file 44319_2025_501_MOESM8_ESM.zip › Figure6/6H/MM13 GFP+- N metastatic organ x mouse >50% melanoma cells.xlsx]

## Sheet: Sheet1
MM13
	GFP+	GFP-
	3	1
	2	1
	2	0
	1	1
	2	2
	3	2
