# Supplementary material for: GPNMB marks a quiescent cell population in melanoma and promotes metastasis formation
Source: EMBO Rep. 2025 Jun 17;26(15):3804–30. doi: 10.1038/s44319-025-00501-w (PMC12332017; doi:10.1038/s44319-025-00501-w)
Supplement: Supplementary file 8 — Source data Fig. 6 [file 44319_2025_501_MOESM8_ESM.zip › Figure6/6G/MM13 GFP+- LN Volume.xlsx]

## Sheet: Sheet1
MM13
	LN Volume cm3 (day100 post injection)
	GFP+	GFP-
	1.267	0.4
	1.487	0.7
	0.75	0.45
	0.95	1.1
	1.267	0.83
	0.796	0.84
