# Supplementary material for: GPNMB marks a quiescent cell population in melanoma and promotes metastasis formation
Source: EMBO Rep. 2025 Jun 17;26(15):3804–30. doi: 10.1038/s44319-025-00501-w (PMC12332017; doi:10.1038/s44319-025-00501-w)
Supplement: Supplementary file 8 — Source data Fig. 6 [file 44319_2025_501_MOESM8_ESM.zip › Figure6/6C/MM13 GFP+- Latency to palpability.xlsx]

## Sheet: Sheet1
MM13
	GFP+	Date of injection	Date of palpability	Latency to palpability (days)
	M1	2021-10-14	2021-11-08	25
	M2	2021-10-14	2021-11-08	25
	M3	2021-10-14	2021-11-08	25
	M4	2021-10-14	2021-11-10	27
	M5	2021-10-14	2021-11-08	25
	GFP-	Date of injection	Date of palpability	Latency to palpability (days)
	M1	2021-10-14	2021-11-05	22
	M2	2021-10-14	2021-11-05	22
	M3	2021-10-14	2021-11-05	22
	M4	2021-10-14	2021-11-09	26
	M5	2021-10-14	2021-11-05	22
