# Supplementary material for: GPNMB marks a quiescent cell population in melanoma and promotes metastasis formation
Source: EMBO Rep. 2025 Jun 17;26(15):3804–30. doi: 10.1038/s44319-025-00501-w (PMC12332017; doi:10.1038/s44319-025-00501-w)
Supplement: Supplementary file 9 — Source data Fig. 7 [file 44319_2025_501_MOESM9_ESM.zip]

Archive with 17 entries (14 files):
- Figure7/
- Figure7/.DS_Store
- __MACOSX/Figure7/._.DS_Store
- Figure7/7B/
- Figure7/7A/
- Figure7/7B/.DS_Store
- __MACOSX/Figure7/7B/._.DS_Store
- Figure7/7B/MM13 %QQ cells in primary and matched metastases .xlsx
- __MACOSX/Figure7/7B/._MM13 %QQ cells in primary and matched metastases .xlsx
- Figure7/7A/MM13 Control No Doxycycline.fcs
- __MACOSX/Figure7/7A/._MM13 Control No Doxycycline.fcs
- Figure7/7A/.DS_Store
- __MACOSX/Figure7/7A/._.DS_Store
- Figure7/7A/MM13 Primary tumor 3 weeks Doxycycline.fcs
- __MACOSX/Figure7/7A/._MM13 Primary tumor 3 weeks Doxycycline.fcs
- Figure7/7A/MM13 LN Metastases 6 week Doxycycline.fcs
- __MACOSX/Figure7/7A/._MM13 LN Metastases 6 week Doxycycline.fcs
