# Supplementary material for: GPNMB marks a quiescent cell population in melanoma and promotes metastasis formation
Source: EMBO Rep. 2025 Jun 17;26(15):3804–30. doi: 10.1038/s44319-025-00501-w (PMC12332017; doi:10.1038/s44319-025-00501-w)
Supplement: Supplementary file 9 — Source data Fig. 7 [file 44319_2025_501_MOESM9_ESM.zip › Figure7/7B/MM13 %QQ cells in primary and matched metastases .xlsx]

## Sheet: Sheet1
MM13 Primary	Tot Ncells	QQ cell	Fraction	%
M1	2033	711	0.349729	34.9729
M2	2755	493	0.309673	30.9673
M3	1592	218	0.136935	13.6935
MM13 Metastases	TOT Ncells	QQ cells	Fraction	Percent
LN M1	2003	1072	0.535197	53.5197
LN M2	2497	823	0.329596	32.9596
LNa M3	1660	900	0.542169	54.2169
LNb M3	1816	636	0.35022	35.022
