# Supplementary material for: GPNMB marks a quiescent cell population in melanoma and promotes metastasis formation
Source: EMBO Rep. 2025 Jun 17;26(15):3804–30. doi: 10.1038/s44319-025-00501-w (PMC12332017; doi:10.1038/s44319-025-00501-w)
Supplement: Supplementary file 10 — Source data Fig. 8 [file 44319_2025_501_MOESM10_ESM.zip]

Archive with 28 entries (20 files):
- Figure8/
- Figure8/.DS_Store
- __MACOSX/Figure8/._.DS_Store
- Figure8/8N/
- Figure8/8O/
- Figure8/8P-Q/
- Figure8/8J/
- Figure8/8M/
- Figure8/8L/
- Figure8/8K/
- Figure8/8N/MM13 GPNMB+- Cell viability GV treatment.xlsx
- __MACOSX/Figure8/8N/._MM13 GPNMB+- Cell viability GV treatment.xlsx
- Figure8/8O/MM13 Latency to resection CTRL-GV.xlsx
- __MACOSX/Figure8/8O/._MM13 Latency to resection CTRL-GV.xlsx
- Figure8/8P-Q/N of metastatic organs and LN x mouse.xlsx
- __MACOSX/Figure8/8P-Q/._N of metastatic organs and LN x mouse.xlsx
- Figure8/8J/.DS_Store
- __MACOSX/Figure8/8J/._.DS_Store
- Figure8/8J/% Cell Viability MM13 GPNMB+-.xlsx
- __MACOSX/Figure8/8J/._% Cell Viability MM13 GPNMB+-.xlsx
- Figure8/8M/MM13 GPNMB+- Latency to LN appearance.xlsx
- __MACOSX/Figure8/8M/._MM13 GPNMB+- Latency to LN appearance.xlsx
- Figure8/8L/.DS_Store
- __MACOSX/Figure8/8L/._.DS_Store
- Figure8/8L/MM13 GPNMB+- Latency to resection.xlsx
- __MACOSX/Figure8/8L/._MM13 GPNMB+- Latency to resection.xlsx
- Figure8/8K/MM13 Latency to palpability.xlsx
- __MACOSX/Figure8/8K/._MM13 Latency to palpability.xlsx
