# Supplementary material for: GPNMB marks a quiescent cell population in melanoma and promotes metastasis formation
Source: EMBO Rep. 2025 Jun 17;26(15):3804–30. doi: 10.1038/s44319-025-00501-w (PMC12332017; doi:10.1038/s44319-025-00501-w)
Supplement: Supplementary file 10 — Source data Fig. 8 [file 44319_2025_501_MOESM10_ESM.zip › Figure8/8N/MM13 GPNMB+- Cell viability GV treatment.xlsx]

## Sheet: Foglio1
MM13
								NT=non treated
	NT	NT	NT	GV	GV	GV		GV=treated with GV
GPNMB+	940000	1220000	804000	637000	658000	506000
GPNMB-	1480000	1530000	1460000	1090000	891000	781000
	NT media	GV	GV	GV
GPNMB+	988000	64289	72607	85990
GPNMB-	1490000	1423000	1447000	1452000
	GV/Ntmedia	GV/Ntmedia	GV/Ntmedia
GPNMB+	0.0650698	0.0734889	0.0870344
GPNMB-	0.955034	0.971141	0.974497
	GV/Ntmedia*100	GV/Ntmedia*100	GV/Ntmedia*100
GPNMB+	6.5	7.3	8.7
GPNMB-	95.5	97.1	97.4
