# Supplementary material for: GPNMB marks a quiescent cell population in melanoma and promotes metastasis formation
Source: EMBO Rep. 2025 Jun 17;26(15):3804–30. doi: 10.1038/s44319-025-00501-w (PMC12332017; doi:10.1038/s44319-025-00501-w)
Supplement: Supplementary file 10 — Source data Fig. 8 [file 44319_2025_501_MOESM10_ESM.zip › Figure8/8O/MM13 Latency to resection CTRL-GV.xlsx]

## Sheet: Sheet1
MM13
		Date Injection	Date resection	Latency to resection- Days
Control	M1	2023-06-13	2023-07-11	28
Control	M2	2023-06-13	2023-07-10	27
Control	M3	2023-06-13	2023-07-10	27
Control	M4	2023-06-13	2023-07-11	28
Control	M5	2023-06-13	2023-07-18	35
Control	M6	2023-06-13	2023-07-15	32
Control	M7	2023-06-13	2023-07-16	33
GV	M1	2023-06-13	2023-07-20	37
GV	M2	2023-06-13	2023-07-23	40
GV	M3	2023-06-13	2023-07-22	39
GV	M4	2023-06-13	2023-07-11	28
GV	M5	2023-06-13	2023-07-11	28
GV	M6	2023-06-13	2023-07-23	40
