# Supplementary material for: GPNMB marks a quiescent cell population in melanoma and promotes metastasis formation
Source: EMBO Rep. 2025 Jun 17;26(15):3804–30. doi: 10.1038/s44319-025-00501-w (PMC12332017; doi:10.1038/s44319-025-00501-w)
Supplement: Supplementary file 10 — Source data Fig. 8 [file 44319_2025_501_MOESM10_ESM.zip › Figure8/8P-Q/N of metastatic organs and LN x mouse.xlsx]

## Sheet: Sheet1
MM13
	Number of metastatic organs x all mice						Lung metastases			Liver metastases			Tot N of metastatic LN x mouse				Kidney metastases
	LUNG	LIVER	KIDNEY	LN			CTRL	GV		CTRL	GV		CTRL	GV			CTRL	GV
CTRL	8	8	1	9		M1	1	0		1	0		1	0		M1	0	0
GV	2	3	0	0		M2	1	0		1	1		1	0		M2	0	0
						M3	1	0		1	0		1	0		M3	1	0
						M4	1	1		1	0		1	0		M4	0	0
						M5	1	1		1	1		1	0		M5	0	0
						M6	1	0		1	1		1	0		M6	0	0
						M7	1			1			1			M7	0
	N of Metastatic organs x mouse					M8	1			1			1			M8	0
	CTRL	GV
M1	3	0
M2	3	1
M3	4	0
M4	3	1
M5	3	2
M6	3	1
M7	3
M8	3
