# Supplementary material for: GPNMB marks a quiescent cell population in melanoma and promotes metastasis formation
Source: EMBO Rep. 2025 Jun 17;26(15):3804–30. doi: 10.1038/s44319-025-00501-w (PMC12332017; doi:10.1038/s44319-025-00501-w)
Supplement: Supplementary file 10 — Source data Fig. 8 [file 44319_2025_501_MOESM10_ESM.zip › Figure8/8J/% Cell Viability MM13 GPNMB+-.xlsx]

## Sheet: Sheet1
	NT	NT	NT	TRAM	TRAM	TRAM			NT=GPNMB+- cells non treated
GPNMB+	740000	830000	102000	515000	513000	498000			TRAM= GPNMB+- cells treated with Trametinib
GPNMB-	783000	1580000	1810000	1010000	1050000	869000
	NT media	TRAM	TRAM	TRAM
GPNMB+	557333	515000	513000	498000
GPNMB-	1391000	1010000	1050000	869000
	TRAM/media NT	TRAM/media NT	TRAM/media NT
GPNMB+	0.924043	0.920455	0.893541
GPNMB-	0.726096	0.754853	0.62473
	(TRAM/NT)*100	(TRAM/NT)*100	(TRAM/NT)*100
GPNMB+	92.4	92	89.3
GPNMB-	72.6	75.4	62.4
