# Supplementary material for: GPNMB marks a quiescent cell population in melanoma and promotes metastasis formation
Source: EMBO Rep. 2025 Jun 17;26(15):3804–30. doi: 10.1038/s44319-025-00501-w (PMC12332017; doi:10.1038/s44319-025-00501-w)
Supplement: Supplementary file 10 — Source data Fig. 8 [file 44319_2025_501_MOESM10_ESM.zip › Figure8/8M/MM13 GPNMB+- Latency to LN appearance.xlsx]

## Sheet: MM13 GPNMB+- Latency to LN Appe
MM13
	GPNNMB+
	INJECTION DAY	MOUSE	LN Appearance	LATENCY days
	2023-03-08	M1	2023-05-01	54
	2023-03-08	M2	2023-05-04	57
	2023-03-08	M3	2023-04-29	52
	2023-03-08	M4	2023-05-04	57
	2023-03-08	M5	2023-05-06	59
	2023-03-08	M6	2023-05-10	63
	GPNNMB-
	INJECTION DAY	MOUSE	LN Appearance	LATENCY days
	2023-03-08	M1	2023-05-06	59
	2023-03-08	M2	2023-05-12	65
	2023-03-08	M3	2023-05-12	65
	2023-03-08	M4	2023-05-16	69
	2023-03-08	M5	2023-05-14	67
	2023-03-08	M6	2023-05-19	72
