# Supplementary material for: GPNMB marks a quiescent cell population in melanoma and promotes metastasis formation
Source: EMBO Rep. 2025 Jun 17;26(15):3804–30. doi: 10.1038/s44319-025-00501-w (PMC12332017; doi:10.1038/s44319-025-00501-w)
Supplement: Supplementary file 10 — Source data Fig. 8 [file 44319_2025_501_MOESM10_ESM.zip › Figure8/8L/MM13 GPNMB+- Latency to resection.xlsx]

## Sheet: MM13 GPNMB+- Latency to Resect 
MM13
	GPNNMB+
	INJECTION DAY	MOUSE	RESECTION DAY	LATENCY days	Volume cm3
	2023-03-08	M1	2023-04-20	43	0.405
	2023-03-08	M2	2023-04-11	34	0.384
	2023-03-08	M3	2023-04-20	43	0.352
	2023-03-08	M4	2023-04-11	34	0.4
	2023-03-08	M5	2023-04-12	35	0.45
	2023-03-08	M6	2023-04-20	43	0.44
	GPNNMB-
	INJECTION DAY	MOUSE	RESECTION DAY	LATENCY days	Volume cm3
	2023-03-08	M1	2023-04-06	29	0.323
	2023-03-08	M2	2023-04-08	31	0.421
	2023-03-08	M3	2023-04-06	29	0.36
	2023-03-08	M4	2023-04-12	35	0.46
	2023-03-08	M5	2023-04-05	28	0.38
	2023-03-08	M6	2023-04-17	40	0.281
