# Supplementary material for: GPNMB marks a quiescent cell population in melanoma and promotes metastasis formation
Source: EMBO Rep. 2025 Jun 17;26(15):3804–30. doi: 10.1038/s44319-025-00501-w (PMC12332017; doi:10.1038/s44319-025-00501-w)
Supplement: Supplementary file 10 — Source data Fig. 8 [file 44319_2025_501_MOESM10_ESM.zip › Figure8/8K/MM13 Latency to palpability.xlsx]

## Sheet: MM13 Latency to Palpability
DAYS	GPNMB- tumor volume							GPNMB+ tumor volume
0	0	0	0	0	0	0		0	0	0	0	0	0
4	0	0	0	0	0	0		0	0	0	0	0	0
7	0	0	0	0	0	0		0	0	0	0	0	0
10	0	0	0	0	0	0		0	0	0	0	0	0
14	0	0	0	0	0	0		0	0	0	0	0	0
17	0.0005	0	0.0005	0.0005	0.0005	0		0	0	0	0	0	0
21	0.0005	0.0005	0.004	0.0025	0.0005	0.0005		0	0	0.0005	0	0	0.0005
24	0.003	0.004	0.008	0.006	0.005	0.004		0.0005	0.0005	0.001	0.0005	0.0005	0.002
		LATENCY TO PALPABILITY days
	MOUSE	GPNMB+	GPNMB-
	M1	24	17
	M2	24	24
	M3	21	17
	M4	24	17
	M5	24	17
	M6	21	24
